# Supplementary material for: LRRTM1 underlies synaptic convergence in visual thalamus
Source: eLife. 2018 Feb 9;7:e33498. doi: 10.7554/eLife.33498 (PMC5826289; doi:10.7554/eLife.33498)
Supplement: Figure 2—source data 1. [file elife-33498-fig2-data1.xlsx]

## Sheet: RNAseq Monavarfeshani 2017
EnsemblID	P12-D1	P12-D2	P12-D3	P12-D4	P12-V1	P12-V2	P12-V3	P12-V4	P25-D1	P25-D2	P25-D3	P25-V1	P25-V2	P25-V3	P3-D1	P3-D2	P3-D3	P3-D4	P3-V1	P3-V2	P3-V3	P3-V4	P8-D1	P8-D2	P8-D3	P8-D4	P8-V1	P8-V2	P8-V3	P8-V4	D_12_25_baseMean	D_12_25_log2FoldChange	D_12_25_pvalue	D_12_25_padj	D_3_12_baseMean	D_3_12_log2FoldChange	D_3_12_pvalue	D_3_12_padj	D_3_25_baseMean	D_3_25_log2FoldChange	D_3_25_pvalue	D_3_25_padj	D_3_8_baseMean	D_3_8_log2FoldChange	D_3_8_pvalue	D_3_8_padj	D_8_12_baseMean	D_8_12_log2FoldChange	D_8_12_pvalue
ENSMUSG00000000001	1546	1322	1248	1156	1470	1184	1407	1170	778	1096	603	685	1004	900	2162	2211	2811	2223	2425	2054	2401	1356	2005	1481	1708	1515	2051	1469	1312	1261	1070.73	-0.500764	3.07671e-09	1.95435e-08	1788.81	-0.542587	0.000545747	0.00191856	1578.71	-1.04987	3.50289e-09	1.32824e-08	2012.17	-0.320929	0.0930888	0.317591	1480.67	-0.187223	0.212621
ENSMUSG00000000003	0	0	0	0	0	0	0	0	0	0	0	0	0	0	0	0	0	0	0	0	0	0	0	0	0	0	0	0	0	0	0	-	-	-	0	-	-	-	0	-	-	-	0	-	-	-	0	-	-
ENSMUSG00000000028	14	23	11	17	21	14	29	22	15	18	11	8	10	8	42	30	53	55	58	39	50	64	62	46	39	16	40	54	21	23	15.2888	0.0331624	0.922066	0.949736	28.6512	-1.0644	5.25061e-05	0.000225675	28.9917	-1.06999	0.000193761	0.000463981	40.7632	-0.034931	0.881019	0.960034	26.3294	-0.912586	0.00154854
ENSMUSG00000000031	52	76	60	28	87	48	44	38	2	6	0	5	9	5	539	832	761	1139	723	716	1417	1075	161	272	559	112	212	497	349	207	29.5759	-3.23864	6.04859e-14	6.0479e-13	388.012	-3.40891	3.64758e-50	3.54578e-48	392.616	-7.02153	8.4934e-65	2.23831e-63	519.125	-1.09455	0.000224396	0.00340767	153.426	-1.63473	9.49723e-07
ENSMUSG00000000037	18	24	16	23	47	35	42	39	15	24	5	16	24	28	47	41	65	42	121	83	49	53	34	17	39	49	48	34	43	49	17.0853	-0.30056	0.400344	0.511223	33.3198	-0.89063	0.00141003	0.00451795	31.0387	-1.23548	0.000648224	0.00144735	43.0119	-0.195928	0.525738	0.792782	28.2588	-0.520222	0.120744
ENSMUSG00000000049	1	1	0	0	0	0	0	1	0	0	0	1	1	0	2	0	1	0	0	0	0	1	1	1	3	0	1	1	0	0	0.231535	-0.299667	0.383601	-	0.608496	-0.103617	0.808732	-	0.402231	-0.67419	0.297079	-	0.987277	0.127343	0.628852	-	0.765044	-0.224213	0.472004
ENSMUSG00000000056	1203	1073	844	777	975	625	823	583	643	870	447	359	590	503	826	758	929	1336	817	680	1065	913	1010	1120	834	500	824	963	560	442	803.805	-0.393026	3.63903e-06	1.53896e-05	949.37	0.332119	1.4482e-05	6.83818e-05	786.757	-0.0636617	0.516561	0.595654	882.013	-0.0215405	0.86599	0.955929	895.96	0.354731	0.00537784
ENSMUSG00000000058	566	458	347	372	955	546	435	548	554	745	437	547	923	896	319	434	426	344	464	422	430	275	491	317	433	412	867	448	449	532	489.188	0.598644	5.09575e-14	5.12135e-13	410.524	0.4254	0.0264007	0.060179	483.874	1.02118	2.86422e-06	8.46949e-06	405.438	0.223397	0.343041	0.652914	422.226	0.183312	0.337235
ENSMUSG00000000078	3038	2837	2560	2685	1416	1216	1133	1286	1315	1211	897	628	1004	1017	4709	4176	5757	6163	3136	2567	3276	2377	3501	3963	4100	3592	1882	1706	1478	1385	2012.3	-1.06707	4.59164e-14	4.62791e-13	3838.32	-0.578944	1.28158e-08	9.25039e-08	3105.3	-1.65701	2.91932e-31	3.34361e-30	4461.28	-0.251465	0.14338	0.410736	3272.15	-0.288588	0.0967867
ENSMUSG00000000085	810	738	535	590	882	690	781	696	371	507	271	308	409	323	777	730	1084	1398	835	761	1073	915	1028	1026	933	631	741	926	598	560	523.277	-0.615367	3.49964e-14	3.57642e-13	794.441	-0.245683	0.00144494	0.00461694	663.17	-0.865238	4.50053e-20	3.27323e-19	921.073	0.0242747	0.783366	0.924805	762.483	-0.258824	0.00158221
ENSMUSG00000000088	980	852	545	541	652	557	604	519	397	633	367	248	462	341	439	380	588	833	534	538	861	630	870	711	626	373	555	803	516	350	587.452	-0.437932	0.000615748	0.00179654	631.017	0.692031	5.89092e-08	3.91372e-07	497.159	0.255082	0.0357896	0.0589044	578.53	0.339416	0.0104268	0.07124	663.046	0.347882	0.0131987
ENSMUSG00000000093	12	9	3	4	10	9	11	8	5	14	2	2	4	7	5	3	11	17	16	14	24	8	15	14	9	4	13	15	13	8	6.32248	0.108729	0.821051	0.876729	7.21891	-0.0121834	0.977309	0.986447	7.13634	0.111908	0.838884	0.876499	8.94947	0.260755	0.430502	0.723279	8.02278	-0.285115	0.42688
ENSMUSG00000000094	1	3	3	5	2	2	4	1	0	0	0	0	1	2	4	3	5	4	1	4	6	4	4	1	1	3	1	7	3	1	1.707	-1.33166	0.0119758	0.0260044	3.55357	-0.0452359	0.925003	0.953804	1.95368	-2.17919	0.00388189	0.00771636	3.12715	-0.292978	0.395509	-	2.7768	0.267437	0.490144
ENSMUSG00000000103	0	0	0	0	0	0	0	0	0	0	0	0	0	0	0	0	0	0	0	0	0	0	0	0	0	0	0	0	0	0	0	-	-	-	0	-	-	-	0	-	-	-	0	-	-	-	0	-	-
ENSMUSG00000000120	19	19	15	11	55	31	61	8	7	6	2	9	16	17	70	74	92	115	67	104	209	150	39	39	28	30	84	138	72	58	10.6134	-1.23602	0.00213749	0.00553892	47.1432	-2.03365	1.64065e-20	3.36023e-19	44.4707	-3.40139	2.67653e-21	2.04329e-20	58.5835	-1.11286	3.6465e-09	1.97839e-07	24.2418	-0.808157	0.00190305
ENSMUSG00000000125	252	196	159	114	108	86	86	60	268	376	203	75	113	109	312	279	358	587	180	163	184	168	302	380	252	138	115	136	111	53	219.862	0.826595	5.92178e-08	3.2262e-07	261.874	-0.752467	1.01392e-06	5.71748e-06	322.535	0.0714384	0.578558	0.652654	309.136	-0.351862	0.0470948	0.205123	212.377	-0.357264	0.0742663
ENSMUSG00000000126	215	225	166	145	26	37	27	15	132	158	89	8	18	15	184	176	248	373	44	41	84	77	373	420	299	220	29	62	38	22	155.779	-0.376265	0.00488542	0.0116783	207.195	-0.0454175	0.720707	0.814264	178.675	-0.425817	0.00358045	0.0071521	278.942	0.562898	7.66747e-05	0.00135671	247.486	-0.602842	1.66013e-05
ENSMUSG00000000127	348	307	262	280	341	275	321	279	180	246	140	141	223	180	405	394	549	503	500	405	412	276	381	289	358	220	372	334	258	280	243.795	-0.480242	3.5182e-06	1.49274e-05	370.428	-0.321351	0.00850974	0.0223935	320.463	-0.809483	8.76104e-09	3.22013e-08	378.71	-0.422983	0.0029592	0.0273621	300.106	0.121569	0.316649
ENSMUSG00000000131	1236	1056	818	933	1628	1025	1358	1206	847	993	573	686	862	857	1077	984	1283	2121	1581	1413	1854	1624	1587	1494	1176	770	1293	1833	1079	932	896.563	-0.140549	0.114819	0.184633	1137.29	-0.088111	0.41563	0.555319	1048.03	-0.230479	0.0784848	0.118315	1256.29	0.0353022	0.785986	0.926299	1094.74	-0.114231	0.284341
ENSMUSG00000000134	538	483	363	413	583	470	507	442	421	535	345	295	472	340	402	383	535	740	422	447	627	594	551	568	564	380	497	694	396	330	434.216	0.14179	0.0771501	0.131583	467.523	0.134897	0.118942	0.212123	464.401	0.276106	0.00260507	0.00530462	502.486	0.172262	0.110117	0.351718	472.595	-0.0287769	0.781063
ENSMUSG00000000142	196	177	121	73	229	186	200	141	121	156	94	94	147	149	220	146	281	325	428	306	547	418	279	264	200	120	261	328	225	196	128.82	0.021817	0.919928	0.948088	180.496	-0.455565	0.0273231	0.0619982	177.62	-0.450627	0.00497381	0.00970898	219.577	-0.0342152	0.836511	0.945495	168.768	-0.396256	0.0585444
ENSMUSG00000000148	521	395	289	322	358	258	300	252	422	647	344	206	288	204	267	284	346	471	260	273	392	322	424	475	371	227	335	448	227	214	409.376	0.485263	1.17925e-05	4.59489e-05	355	0.463806	7.93207e-06	3.88823e-05	399.283	0.954264	2.4899e-22	1.97895e-21	347.784	0.261213	0.0323719	0.160657	366.251	0.200352	0.137227
ENSMUSG00000000149	1451	1118	877	855	1632	1031	1141	873	2005	2414	1414	1871	2809	2506	1118	1240	1504	2217	1359	1445	2147	1707	1727	1807	1354	692	1588	2262	1303	743	1439.38	1.0479	7.12183e-29	2.12905e-27	1237.78	-0.176792	0.0759684	0.147491	1705.53	0.871958	5.49657e-17	3.43699e-16	1391.24	0.000583242	0.997052	0.999041	1176.19	-0.163543	0.308566
ENSMUSG00000000154	0	3	1	2	1	2	0	0	0	2	0	0	2	1	12	11	10	16	0	2	6	6	6	8	11	5	1	9	5	3	1.06409	-0.351292	0.484835	-	6.31598	-1.87631	3.80001e-05	0.000167113	6.22492	-2.6544	4.08118e-05	0.000106023	9.6648	-0.399128	0.206959	0.504904	4.29559	-1.07704	0.00574323
ENSMUSG00000000157	1	0	0	0	1	0	0	0	0	0	1	0	0	2	1	0	0	1	1	0	0	0	0	1	2	0	0	0	0	3	0.303452	0.106528	0.751667	-	0.328638	-0.113919	0.752832	-	0.452842	0.0289493	0.966605	-	0.593761	0.0851659	0.704806	-	0.437457	-0.149586	0.535319
ENSMUSG00000000159	3	4	3	3	9	7	8	5	8	9	3	3	7	2	6	6	10	3	4	5	12	12	16	4	8	3	7	18	6	5	4.6541	0.88121	0.0652573	0.114106	4.69967	-0.468822	0.311518	0.450003	6.45009	0.451624	0.399474	0.482105	6.80897	0.188121	0.586578	0.828715	5.0568	-0.585468	0.128774
ENSMUSG00000000167	28	18	19	29	23	18	17	16	11	11	8	11	9	12	15	20	30	30	20	22	20	21	27	19	29	19	21	15	16	15	17.2438	-0.922935	0.00818805	0.0185649	23.3792	0.295775	0.288741	0.424924	16.4357	-0.686304	0.0527781	0.0832042	23.2056	0.125212	0.623023	0.850674	23.4342	0.15521	0.572159
ENSMUSG00000000168	2182	1875	1504	1424	2274	1784	1756	1712	1519	2060	1281	942	1499	1357	915	994	1194	1406	1075	1159	1410	1026	1696	1331	1329	1008	1722	1437	1114	950	1651.43	0.0864133	0.106498	0.17315	1446.48	0.929802	5.11697e-38	2.77724e-36	1368.06	1.01785	6.74276e-41	1.05591e-39	1218.77	0.385489	0.000145205	0.00231658	1523.42	0.542794	4.62802e-10
ENSMUSG00000000171	2400	2570	1890	1763	2033	2164	1817	1988	1105	1783	1056	797	1457	1090	1472	1486	1884	2948	1562	1829	2471	2244	2626	2415	2481	1386	1874	2650	1708	1164	1729.9	-0.527874	8.88272e-08	4.731e-07	2014.33	0.484279	2.14357e-06	1.15127e-05	1579.29	-0.0447799	0.699628	0.760497	2019.81	0.344476	0.0016086	0.0168897	2135.87	0.142619	0.159672
ENSMUSG00000000182	3	3	9	5	4	2	9	12	1	3	1	4	2	0	12	7	18	15	4	12	12	7	12	13	9	11	6	8	4	7	3.56067	-0.862517	0.104681	0.17059	8.59867	-0.788604	0.0584501	0.118495	6.96381	-1.99838	0.000553247	0.00124698	11.9804	-0.0272548	0.92861	0.978374	8.1649	-0.644644	0.0790273
ENSMUSG00000000183	0	0	0	0	0	0	0	0	0	0	0	0	0	0	0	0	0	0	0	0	0	0	0	0	0	0	1	0	0	0	0	-	-	-	0	-	-	-	0	-	-	-	0	-	-	-	0	-	-
ENSMUSG00000000184	1079	1435	1184	1356	1149	980	918	859	282	340	170	259	345	398	2882	2722	3383	3800	3266	2599	3562	2677	2748	2063	2752	1878	2314	1886	1535	1134	802.342	-2.0493	4.81945e-26	1.23829e-24	2127.03	-0.980556	1.46281e-09	1.18106e-08	1682.65	-3.10302	8.45968e-133	6.47846e-131	2733.55	-0.277069	0.046954	0.204738	1773.98	-0.66452	0.000353053
ENSMUSG00000000194	1230	1138	974	827	1173	811	1018	926	672	1017	622	503	704	568	1041	970	1303	1949	1113	1058	1469	1328	1357	1635	1190	663	1092	1730	991	657	898.399	-0.248915	0.00421858	0.0102231	1136.18	0.00345699	0.970318	0.982059	1009.96	-0.247881	0.0139863	0.0251312	1210.12	0.0225077	-	-	1088.69	-0.00988034	0.947369
ENSMUSG00000000197	2305	1750	1733	1683	4052	2714	3290	2990	2064	2818	1550	1507	2350	2404	2119	2400	2823	2840	2766	2723	2750	1822	2282	2003	2311	1822	3518	2495	2257	2112	1952.84	0.367321	8.9455e-05	0.000302327	2161.96	-0.147727	0.224188	0.350517	2323.4	0.216465	0.0830548	0.124369	2312.32	-0.113536	0.464475	0.750358	1967.48	-0.0186869	0.895188
ENSMUSG00000000202	314	391	231	278	331	237	270	220	202	274	191	106	227	183	150	134	202	295	229	201	270	237	326	367	251	116	270	390	190	140	261.934	-0.245872	0.0914277	0.152175	249.323	0.960819	5.26391e-11	4.98312e-10	205.408	0.719441	9.46359e-08	3.17808e-07	219.483	0.519291	0.00849524	0.0612972	275.394	0.392146	0.0561975
ENSMUSG00000000204	0	0	0	0	0	0	0	0	4	2	2	1	2	0	0	0	0	0	0	0	2	0	1	0	0	1	1	0	0	0	1.25859	1.47865	0.00461682	-	0	-	-	-	1.41844	2.3821	0.00170843	0.00358426	0.294326	0.173622	0.281074	-	0.260959	-0.194699	0.318979
ENSMUSG00000000214	1	2	0	1	1	1	6	0	0	0	2	1	2	2	0	0	1	2	1	1	6	3	2	2	0	0	3	3	3	2	0.895386	-0.0493252	0.919355	-	0.792111	0.259792	0.581381	0.702484	0.728583	0.25411	0.725126	0.782378	0.734121	0.0874631	0.717128	-	0.902531	0.052203	0.871684
ENSMUSG00000000215	0	0	0	0	0	0	0	0	0	0	0	0	0	0	0	0	0	0	1	0	1	0	0	0	0	0	0	0	0	0	0	-	-	-	0	-	-	-	0	-	-	-	0	-	-	-	0	-	-
ENSMUSG00000000216	0	2	4	1	2	0	2	0	3	8	2	0	1	0	1	0	0	1	0	1	0	0	2	1	2	0	0	0	1	2	2.82463	0.746825	0.165747	0.250663	1.26488	0.705828	0.143847	0.247523	2.27083	2.20958	0.00220888	0.00454866	0.80753	0.235539	0.37069	-	1.52255	0.231843	0.513569
ENSMUSG00000000223	514	409	342	347	1195	790	978	730	463	564	305	541	750	709	576	484	613	914	1406	1130	1453	1190	561	524	503	339	1057	1151	761	757	411.494	0.322802	0.00106231	0.00294986	501.098	-0.358417	0.000202732	0.000777463	531.911	-0.0379792	0.747015	0.800687	545.995	-0.263633	0.00965912	0.0672965	430.616	-0.0810721	0.366837
ENSMUSG00000000244	2	1	2	0	2	1	3	1	0	1	0	2	1	4	2	7	1	1	1	1	2	3	3	0	3	0	1	2	0	0	0.768291	-0.463006	0.345526	-	2.08532	-0.433793	0.390769	0.530888	1.67772	-1.23539	0.103887	0.151475	2.18846	-0.234329	0.432667	-	1.26225	-0.0047382	0.988825
ENSMUSG00000000247	72	99	45	82	20	15	24	14	82	130	72	17	17	14	282	210	347	547	38	40	38	84	212	204	420	127	33	51	44	22	81.8296	0.494521	0.0299402	0.05844	188.12	-1.77343	2.09685e-17	3.50773e-16	208.417	-1.32042	2.65264e-13	1.33714e-12	278.524	-0.294999	0.234966	0.540265	148.782	-1.27213	5.5536e-06
ENSMUSG00000000248	0	0	0	0	0	0	0	0	0	0	0	0	0	0	0	0	0	1	0	0	0	0	0	1	0	0	0	0	0	0	0	-	-	-	0.0825277	-0.102739	0.588649	-	0.0901002	-0.187112	0.639187	-	0.205435	0.0133415	0.921352	-	0.106289	-0.0718773	0.556474
ENSMUSG00000000253	234	194	147	162	320	220	262	196	172	216	114	149	263	152	101	95	142	212	129	144	213	185	271	226	226	97	201	281	151	108	171.775	0.0474956	0.690958	0.772421	158.701	0.746147	1.26095e-08	9.11155e-08	148.356	0.797332	2.63789e-07	8.55551e-07	163.913	0.665996	0.000165365	0.00259829	186.586	0.053384	0.741536
ENSMUSG00000000263	8	9	10	4	31	15	28	22	11	9	20	35	49	46	2	1	2	2	5	4	3	2	2	0	4	1	11	12	6	5	10.8242	0.837628	0.0605247	0.106953	5.04439	1.67811	0.000311271	0.00115101	8.37052	2.84228	1.46925e-06	4.46838e-06	1.71689	0.0415593	0.895938	-	4.87679	1.2115	0.00185308
ENSMUSG00000000266	881	670	669	685	1461	1019	1073	1036	700	1067	591	746	1057	1037	691	650	878	827	1014	915	984	593	761	528	722	739	1096	780	688	795	738.402	0.278347	0.00994909	0.0221108	739.534	0.229618	0.0733884	0.143609	767.118	0.508338	7.60453e-05	0.000191862	731.681	0.039463	0.854294	0.951517	712.599	0.184928	0.38289
ENSMUSG00000000275	148	102	99	106	232	153	141	143	207	209	111	155	231	197	165	225	287	257	183	201	344	245	214	170	199	146	207	298	164	166	139.256	0.788483	1.02811e-05	4.04627e-05	165.875	-0.714352	2.49582e-05	0.000113304	202.241	0.0715528	0.728155	0.784709	204.755	-0.197564	0.249021	0.557848	144.194	-0.492686	0.00136085
ENSMUSG00000000276	2034	1383	1305	1233	1897	1305	1532	1301	2027	2545	1494	1289	1838	1957	1120	1105	1636	1610	1552	1270	1776	1023	1443	1093	1283	1137	1502	1136	997	1140	1694.17	0.629736	1.31621e-09	8.68331e-09	1410.54	0.419319	0.000179001	0.000694088	1684.46	1.05435	4.4003e-26	4.08214e-25	1293.25	0.0356087	0.824823	0.941051	1355.88	0.379795	0.0187546
ENSMUSG00000000278	89	74	27	45	146	155	238	137	64	91	46	101	200	128	90	104	121	150	179	191	309	213	114	105	110	48	197	310	180	110	59.6693	0.37818	0.152355	0.233926	81.9636	-0.675241	0.00211973	0.00652141	89.3893	-0.297205	0.0672863	0.103251	101.335	-0.169225	0.293366	0.607522	71.6689	-0.462884	0.055298
ENSMUSG00000000282	390	309	244	269	468	360	378	332	211	280	176	151	263	214	380	414	547	862	553	509	804	649	493	550	404	230	522	684	401	274	260.075	-0.249957	0.0119268	0.0259141	399.65	-0.508426	4.70501e-05	0.000203613	369.887	-0.761488	6.11689e-08	2.09306e-07	459.604	-0.224517	0.160757	0.438822	345.683	-0.259475	0.0766524
ENSMUSG00000000290	37	16	11	9	38	18	43	25	36	36	30	32	65	65	25	22	21	20	33	27	27	31	26	20	24	13	24	37	29	18	24.8633	1.03155	0.00328783	0.00815151	19.5485	-0.0568716	0.872485	0.921137	28.8659	1.07052	0.000440474	0.0010078	21.3111	0.00930325	0.972349	0.989701	18.3838	-0.0413858	0.895206
ENSMUSG00000000295	116	141	67	81	98	73	102	116	52	84	50	47	73	67	104	101	140	188	150	115	200	130	137	124	130	73	140	165	96	78	80.5673	-0.489503	0.018074	0.0375026	112.108	-0.0773615	0.640299	0.750746	94.3194	-0.585389	0.000248796	0.000587943	120.13	-0.0463494	0.733522	0.906657	104.761	-0.0224635	0.899905
ENSMUSG00000000296	182	161	116	108	107	108	129	113	464	770	500	76	95	77	215	183	302	364	137	142	247	156	203	199	189	118	151	181	105	63	335.587	2.1937	1.36339e-60	1.66713e-58	191.452	-0.577437	1.43151e-06	7.8716e-06	419.826	1.62829	1.58945e-35	2.10861e-34	212.42	-0.413814	0.000641475	0.00804219	154.131	-0.145597	0.257628
ENSMUSG00000000301	11	29	20	9	11	9	7	7	7	10	2	3	8	2	25	23	21	37	16	11	21	24	34	34	25	10	11	26	10	6	11.8998	-1.01342	0.0253296	0.05051	21.2287	-0.260474	0.440405	0.578026	15.7955	-1.4651	0.000272023	0.000639776	25.0112	0.0554776	0.829335	0.942696	20.3913	-0.261644	0.425876
ENSMUSG00000000303	56	77	48	61	39	38	56	36	1	2	1	18	16	18	12	239	48	43	30	33	64	90	75	75	231	22	62	79	43	33	32.9037	-3.98078	8.14045e-21	1.42624e-19	76.3253	-0.201549	0.689681	0.789475	47.6171	-3.02825	-	-	95.0784	0.0401819	0.900586	0.96891	76.4099	-0.349626	0.323927
ENSMUSG00000000305	1351	1118	789	851	746	641	654	832	475	727	368	177	221	191	671	476	772	1111	1679	1625	2324	2016	966	787	749	370	1303	1797	1057	764	769.472	-0.782023	1.0751e-14	1.15008e-13	880.587	0.754456	6.15318e-10	5.19339e-09	617.638	-0.0259286	0.854077	0.889183	703.434	0.052911	0.737663	0.90857	849.449	0.693991	8.69547e-07
ENSMUSG00000000308	4149	3166	2483	2501	2427	1833	2255	1481	1721	2367	1447	851	1298	1105	845	844	1125	1772	832	932	1445	861	3028	2637	1942	761	1261	2139	1138	804	2441.38	-0.531761	3.43539e-11	2.68131e-10	2151.82	1.73676	1.00718e-55	1.26149e-53	1473.72	1.2148	5.28734e-28	5.31401e-27	1537.8	0.86194	8.85327e-05	0.00152325	2495.75	0.725661	0.00100317
ENSMUSG00000000317	76	48	34	35	90	55	68	55	17	18	15	7	22	17	113	83	154	226	96	80	168	148	138	121	107	60	132	125	77	77	32.5351	-1.20505	2.38658e-05	8.84322e-05	86.5906	-1.18872	1.54687e-08	1.10671e-07	75.251	-2.46866	7.50587e-20	5.3987e-19	118.094	-0.251643	0.156995	0.433325	72.3411	-0.898647	5.54165e-06
ENSMUSG00000000318	3	5	7	7	8	9	9	11	4	4	2	10	9	14	14	4	9	14	6	14	16	17	15	8	25	6	4	15	8	9	4.59028	-0.403992	0.416252	0.526989	7.69362	-0.412068	0.335622	0.475581	6.58766	-0.941852	0.0857284	0.127833	11.5273	0.332419	0.320132	0.631624	9.11763	-0.672958	0.0714355
ENSMUSG00000000320	1	3	4	2	2	3	4	2	1	10	1	4	5	7	2	1	4	3	10	5	9	10	7	6	2	6	3	14	0	6	2.93421	0.361485	0.503268	0.608192	2.51042	0.218233	0.662518	0.768485	2.88563	0.759907	0.26954	0.346425	3.95584	0.59129	0.0883354	-	3.90315	-0.454978	0.244051
ENSMUSG00000000325	9	4	4	6	11	6	4	15	5	7	0	2	4	3	19	8	15	25	24	18	17	16	15	17	16	2	7	23	9	5	4.63073	-0.270441	0.590728	0.686207	10.3494	-1.00673	0.00850482	0.0223836	9.72161	-1.37892	0.00759614	0.0143515	13.6277	-0.220905	0.489117	0.767331	8.32236	-0.592487	0.107613
ENSMUSG00000000326	1	0	0	2	1	0	1	0	0	1	0	0	3	4	1	3	0	2	1	0	0	0	2	3	0	1	0	1	0	1	0.534056	-0.21169	0.620903	-	1.14084	-0.235845	0.623498	0.737218	0.908936	-0.730943	0.331994	0.413599	1.50718	0.0182036	0.951398	-	1.08435	-0.17295	0.598688
ENSMUSG00000000339	538	492	372	351	369	346	423	339	220	350	234	174	217	192	446	428	602	876	448	438	613	462	670	517	577	316	332	461	330	260	351.947	-0.506583	2.12337e-06	9.32608e-06	490.429	-0.0883072	0.363382	0.503233	412.551	-0.595905	3.70521e-06	1.08284e-05	530.733	-0.0208768	0.863399	0.954944	462.49	-0.0564515	0.611208
ENSMUSG00000000340	510	411	346	302	550	319	345	304	291	450	277	237	414	314	326	329	375	340	318	305	349	195	374	308	284	319	439	264	208	220	358.855	-0.01492	0.88618	0.924673	367.916	0.448682	0.00362312	0.0105158	341.814	0.437555	0.012875	0.0233188	335.757	0.0521825	0.797537	0.930464	355.663	0.391161	0.0248361
ENSMUSG00000000346	1817	1427	1392	1298	2697	2116	1734	1699	2019	2622	1522	1693	2462	2091	975	1297	1196	1815	1221	1486	1899	1712	1820	1613	1667	1270	1707	2396	1597	1271	1712.51	0.644734	1.9826e-14	2.06933e-13	1394.45	0.477182	0.000250639	0.000944681	1676.16	1.12184	6.23663e-16	3.69618e-15	1444.75	0.412018	0.00401421	0.0345524	1517.09	0.063731	0.562409
ENSMUSG00000000355	241	232	209	162	208	208	201	213	158	206	158	117	208	167	167	132	209	234	201	179	275	174	221	173	157	179	192	167	124	147	191.919	-0.0745406	0.590327	0.685968	196.771	0.499297	6.19848e-05	0.000262738	178.753	0.425662	0.0019387	0.00403656	183.046	0.152627	0.4048	0.70201	196.836	0.334037	0.0684259
ENSMUSG00000000359	3	5	2	1	10	2	4	3	1	2	2	1	1	1	5	4	8	10	8	4	9	8	8	8	2	3	3	7	4	8	2.18468	-0.272936	0.612008	0.704283	4.31268	-0.689423	0.13312	0.232484	4.00783	-1.15994	0.0596973	0.0929493	5.64379	-0.124975	0.715006	-	3.71443	-0.391304	0.316204
ENSMUSG00000000365	9	4	20	9	16	7	20	12	5	9	10	9	16	13	4	14	13	8	16	18	3	11	3	4	10	7	19	18	17	10	9.74372	-0.166555	0.730967	0.804066	10.5964	0.328927	0.466973	0.602217	9.13917	0.188465	0.713853	0.772655	8.06452	-0.289271	0.40251	0.700513	8.84674	0.562077	0.145983
ENSMUSG00000000374	2170	1932	1516	1535	2369	1555	1891	1645	1667	2481	1379	1326	1790	1635	2128	2146	2634	4206	2301	2239	3053	2743	2552	2878	2289	1225	2186	2772	1808	1211	1768.13	0.222886	9.24699e-05	0.000311978	2171.13	-0.295134	0.000961123	0.0032014	2235.13	-0.0767648	0.471481	0.552704	2392.79	-0.162228	0.254667	0.563291	1936.89	-0.115506	0.376073
ENSMUSG00000000378	321	341	223	324	206	168	208	157	508	743	438	151	260	223	313	267	324	518	342	267	363	354	400	532	328	197	221	404	198	168	414.221	1.05438	1.33332e-14	1.41344e-13	320.781	0.101174	0.488807	0.622364	453.795	1.16595	1.94652e-25	1.74927e-24	346.69	0.154011	0.390953	0.691654	322.458	-0.0491301	0.801814
ENSMUSG00000000381	0	0	0	0	0	0	0	0	0	0	0	0	0	0	0	0	0	0	1	0	0	0	0	0	0	0	0	0	0	0	0	-	-	-	0	-	-	-	0	-	-	-	0	-	-	-	0	-	-
ENSMUSG00000000384	275	284	186	197	243	184	232	195	178	256	144	119	240	186	234	206	301	533	245	244	354	355	347	424	284	134	247	343	215	147	210.154	-0.100782	0.37188	0.483272	262.305	-0.0761982	0.624641	0.737997	244.054	-0.180076	0.302401	0.382715	289.821	0.047015	0.822652	0.940213	253.966	-0.112542	0.564988
ENSMUSG00000000385	0	0	0	1	0	1	0	0	3	0	0	0	0	0	0	0	1	0	2	1	0	0	3	1	2	0	0	0	0	1	0.629133	0.293406	0.441476	-	0.261644	0.0459049	0.877613	-	0.650357	0.656665	0.326099	-	0.796031	0.351415	0.164621	-	0.766798	-0.356629	0.240764
ENSMUSG00000000386	2	1	1	3	14	1	1	5	4	4	2	6	4	9	4	5	3	3	2	3	7	3	2	1	5	3	4	3	3	3	2.45026	0.65311	0.219569	0.316127	2.76414	-0.490616	0.32394	0.462884	3.62321	0.229345	0.704891	0.764983	3.39356	-0.138044	0.68869	-	2.29325	-0.203272	0.597028
ENSMUSG00000000392	6	9	6	10	4	11	13	13	1	13	2	5	10	12	11	6	15	11	13	11	10	10	5	1	9	10	11	15	8	13	6.29864	-0.344719	0.493424	0.599104	9.09973	-0.117853	0.758788	0.841736	7.51628	-0.523961	0.358875	0.441316	8.66344	-0.289351	0.402801	0.700529	7.39762	0.23536	0.542164
ENSMUSG00000000394	0	0	0	1	0	0	1	0	0	0	0	0	0	0	0	0	0	0	0	0	0	0	0	0	0	0	0	0	0	0	0.153374	-0.142058	0.56664	-	0.158635	0.174181	0.455789	-	0	-	-	-	0	-	-	-	0.150783	0.0956542	0.485587
ENSMUSG00000000399	1147	1094	848	862	1099	988	1135	841	602	864	513	458	735	580	690	539	804	1269	833	822	1175	945	1146	966	972	423	791	1223	695	491	819.508	-0.396061	5.58854e-10	3.8304e-09	893.197	0.59994	8.5741e-08	5.57688e-07	720.256	0.205219	0.112037	0.161968	810.511	0.208755	0.212459	0.511155	905.172	0.379446	0.0107507
ENSMUSG00000000402	157	127	105	114	177	110	93	98	100	115	75	60	89	54	75	83	90	106	79	64	74	52	160	97	109	94	76	94	51	56	110.402	-0.18168	0.193047	0.284188	108.015	0.797339	1.34602e-08	9.67618e-08	92.5648	0.619667	0.00014915	0.000362218	101.406	0.479245	0.00854916	0.0615437	118.713	0.286046	0.0862119
ENSMUSG00000000409	30	31	28	24	61	67	72	41	4	6	1	9	15	16	119	131	189	290	154	193	268	183	107	124	112	50	82	164	143	72	16.6179	-2.31033	3.73844e-09	2.35684e-08	92.831	-2.23243	1.27639e-28	4.24863e-27	86.0694	-4.68554	2.84736e-32	3.35363e-31	131.124	-0.669814	0.000322475	0.00459823	59.0364	-1.45706	1.58159e-11
ENSMUSG00000000411	1	0	1	2	2	2	2	6	0	0	1	2	1	1	4	6	12	12	18	8	16	13	1	2	2	1	7	10	6	1	0.764922	-0.317762	0.506915	-	4.17362	-1.63968	0.000750103	0.00255915	4.13146	-2.45946	0.000452864	0.00103421	4.57479	-1.10137	0.00151366	-	1.25885	-0.110447	0.757711
ENSMUSG00000000416	2289	1575	1573	1319	1073	780	836	709	2756	3061	2016	691	880	954	1183	1141	1515	1389	975	626	780	498	1775	1074	1206	1664	878	560	479	701	2078	0.825056	1.2264e-11	9.96055e-11	1502.61	0.638436	3.3352e-06	1.74242e-05	1978.41	1.47257	5.57679e-26	5.15642e-25	1397.29	0.284015	0.230056	0.534019	1568.59	0.301452	0.201702
ENSMUSG00000000420	1393	1162	897	866	1343	877	1107	963	827	1180	706	716	1177	959	1015	950	1247	1149	1217	971	1285	814	1219	799	1011	823	1286	976	782	754	973.34	-0.0602492	0.397027	0.507983	1073.52	0.256106	0.0368214	0.0797885	992.535	0.19722	0.146428	0.204743	1021.89	-0.0360087	0.834332	0.944698	1007.71	0.297429	0.0438555
ENSMUSG00000000435	0	0	0	0	0	0	0	0	0	0	0	0	0	0	0	0	1	0	0	0	0	0	0	0	0	0	0	0	0	0	0	-	-	-	0.103009	-0.119778	0.557427	-	0.112565	-0.215587	0.611315	-	0.109482	-0.0572899	0.555607	-	0	-	-
ENSMUSG00000000439	294	322	230	263	340	241	304	262	199	274	185	162	214	242	328	277	376	577	326	346	564	506	417	294	237	185	355	354	174	213	247.219	-0.147238	0.21626	0.312123	320.37	-0.146108	0.222678	0.348799	295.841	-0.297931	0.0156369	0.0278135	321.276	-0.295174	0.0552362	0.228452	273.3	0.168381	0.276991
ENSMUSG00000000440	33	16	21	16	6	6	2	7	9	10	10	0	9	5	17	24	24	34	2	2	5	4	32	22	18	26	3	2	4	3	15.8147	-0.817431	0.0218326	0.0442788	22.4765	0.100206	0.717379	0.811913	16.9564	-0.784677	0.0268667	0.0454836	24.5991	0.134872	0.609975	0.842638	22.8013	-0.0406876	0.888358
ENSMUSG00000000441	2103	1870	1773	1670	1821	1258	1554	1310	1306	1771	992	857	1146	1054	1953	1928	2288	3346	2087	2034	2640	2319	2551	2543	2296	1512	1827	2163	1431	1178	1597.55	-0.280919	0.00138494	0.00376444	2058.27	-0.0227419	0.798315	0.869324	1817.25	-0.306445	0.000140417	0.000341775	2238.5	0.0549373	0.504048	0.77884	1994.38	-0.0678548	0.471953
ENSMUSG00000000486	3	4	3	6	5	4	4	2	6	7	5	6	9	4	2	4	8	17	10	1	7	11	5	9	6	4	4	8	2	6	4.94933	0.566948	0.230379	0.328836	5.3174	-0.357924	0.440608	0.578253	6.41801	0.200893	0.710475	0.769717	6.31362	-0.071071	0.836445	-	4.9334	-0.23563	0.535867
ENSMUSG00000000489	353	451	363	327	442	320	345	325	122	163	78	109	146	146	429	435	494	736	369	398	488	367	710	905	606	339	506	596	364	280	253.749	-1.43432	2.14807e-17	2.88331e-16	435.133	-0.145867	0.275366	0.409871	309.977	-1.60394	1.12409e-34	1.42726e-33	563.332	0.387403	0.0187953	0.109735	484.763	-0.516	0.00611379
ENSMUSG00000000530	72	87	58	64	132	95	94	121	73	105	63	86	94	73	87	92	93	137	100	129	159	146	106	88	91	63	136	181	91	104	73.4895	0.367633	0.0316063	0.0613181	83.6375	-0.21962	0.178493	0.293839	90.004	0.149021	0.358777	0.441235	92.5615	-0.0851646	0.581478	0.826263	76.7898	-0.120447	0.470075
ENSMUSG00000000531	33	28	9	24	34	25	38	19	11	27	8	15	32	12	18	24	25	49	18	20	28	27	45	22	18	14	35	31	24	18	18.5863	-0.394303	0.295829	0.402547	24.8201	0.0209221	0.944984	0.966484	20.7454	-0.405853	0.256456	0.332012	25.2989	-0.0661604	0.812065	0.935879	22.8746	0.0932105	0.765213
ENSMUSG00000000532	1187	1100	733	782	1474	1040	1386	1075	842	1115	685	588	891	769	1240	1182	1809	2565	1501	1315	2092	1807	1589	1711	1427	764	1352	1751	1108	780	895.617	0.0898583	0.253384	0.355166	1239.54	-0.492341	7.72407e-06	3.79483e-05	1240.33	-0.405932	0.000347761	0.000805012	1460.17	-0.144213	0.304228	0.618021	1109.36	-0.329314	0.0119858
ENSMUSG00000000538	1861	1536	1109	1291	2540	1750	2252	1739	2077	2632	1538	1657	2470	2153	1095	1138	1522	2038	1396	1359	2045	1593	1897	1993	1576	922	1633	2151	1251	1004	1699.27	0.713507	1.68786e-19	2.66068e-18	1413.03	0.322627	8.10399e-05	0.000334836	1741.63	1.03752	6.58692e-41	1.03317e-39	1470.27	0.272535	0.0196922	0.113692	1470.65	0.0516052	0.674396
ENSMUSG00000000544	0	2	0	1	0	0	0	2	0	0	0	0	0	0	0	0	1	0	1	0	0	2	0	1	1	0	0	1	0	1	0.397803	-0.406029	0.292267	-	0.514096	0.329038	0.403327	-	0.112565	-0.215587	0.611315	-	0.351498	0.0820251	0.652593	-	0.609691	0.116259	0.675292
ENSMUSG00000000552	999	747	518	544	833	565	676	568	701	996	505	414	755	505	511	436	669	1159	607	522	933	702	944	794	657	416	575	767	465	348	690.81	0.254682	0.0480057	0.0877488	668.611	0.351551	0.0305892	0.0682987	687.267	0.61008	0.000338643	0.000785114	663.739	0.180688	0.27325	0.585091	675.245	0.172126	0.224283
ENSMUSG00000000555	75	75	50	56	113	67	84	75	35	38	42	35	51	70	72	70	103	132	83	98	136	123	132	114	88	54	109	169	108	70	51.8778	-0.490077	0.0286271	0.0561884	75.5122	-0.226868	0.141438	0.244045	64.9137	-0.732096	0.000736397	0.00163376	91.703	0.169227	0.305074	0.618732	76.6585	-0.37961	0.0320406
ENSMUSG00000000560	3053	3114	2556	2803	3544	2647	2504	2784	1093	1488	771	1619	2287	2203	2765	3226	3619	3479	2375	2127	1896	1135	2061	2997	2491	3495	2654	1989	1412	1970	2038.29	-1.19742	6.80159e-29	2.03678e-27	3061.89	0.110161	0.428092	0.566969	2167.92	-1.08859	1.29883e-12	6.25643e-12	3095.9	-0.0158243	0.95081	0.983788	2888.35	0.126704	0.619809
ENSMUSG00000000561	1155	1077	849	756	1281	1009	1135	1028	629	838	491	509	695	600	909	937	1045	1584	1102	1083	1312	1231	1349	1291	1092	802	1102	1297	918	776	799.145	-0.364111	5.98807e-07	2.8397e-06	1009.99	0.0957272	0.279799	0.414983	863.926	-0.269945	0.00421883	0.00834038	1099.07	0.168281	0.0860288	0.302656	1018.23	-0.0643785	0.455457
ENSMUSG00000000562	15	16	12	13	26	12	22	16	8	5	1	8	15	15	20	8	9	17	27	19	21	27	21	20	5	9	21	37	11	21	9.49854	-1.13537	0.00721323	0.0166092	13.7834	0.305404	0.379873	0.52042	8.96038	-0.90462	0.096073	0.141465	13.3582	0.07979	0.80953	0.934882	13.5094	0.177188	0.591974
ENSMUSG00000000563	2990	3461	1971	2017	2059	2096	2297	2104	1682	2763	1664	1030	1952	1431	1861	1856	2424	3512	1677	2084	2609	2785	2692	2557	2471	1374	2399	2890	1940	1157	2279.95	-0.157529	0.257073	0.35922	2451.48	0.428298	0.000461278	0.00164469	2168.92	0.270881	0.0094203	0.0175116	2257.02	0.0627277	0.5235	0.791919	2375.57	0.367989	0.00660862
ENSMUSG00000000567	1025	936	857	747	1488	1336	1211	1095	630	580	555	429	976	830	1184	1133	1486	1937	1443	1445	2103	1606	1523	1640	1392	1148	1899	2147	1461	1124	749.7	-0.359143	0.0224114	0.045343	1115.48	-0.356945	1.14354e-06	6.38756e-06	994.541	-0.718742	2.51561e-06	7.48741e-06	1407.18	0.160368	0.141577	0.407941	1131.65	-0.499607	2.75198e-05
ENSMUSG00000000568	2584	2225	2013	2028	2988	2264	2419	2377	1404	1867	1164	1161	1694	1605	3524	3562	4680	5045	4254	3686	5205	3287	3181	2952	3160	2473	3431	3162	2554	2351	1845.82	-0.397567	2.43292e-08	1.38413e-07	3072.91	-0.607741	1.92884e-13	2.30647e-12	2780.62	-1.01031	1.85382e-37	2.59694e-36	3510.04	-0.337887	0.00715281	0.0534953	2538.75	-0.245067	0.0449533
ENSMUSG00000000579	3	3	2	3	6	2	0	4	0	3	2	1	4	1	5	1	2	6	8	3	5	8	3	4	2	1	2	4	3	4	2.2064	-0.303702	0.572476	0.670982	3.01693	-0.00683674	0.988851	0.992713	2.47444	-0.38617	0.582579	0.656064	2.81946	-0.143135	0.675712	-	2.54195	0.164455	0.673787
ENSMUSG00000000581	1762	1468	1333	1262	2006	1687	1941	1541	894	1098	734	773	1237	1011	2046	2043	2905	3156	2675	2577	3588	2322	2304	1632	2269	1462	2124	2133	1927	1539	1185.66	-0.483613	9.79536e-11	7.30524e-10	1910.16	-0.479432	6.90586e-11	6.47163e-10	1680.9	-0.966624	2.23766e-33	2.71579e-32	2172.53	-0.236008	0.081109	0.292688	1648.95	-0.218906	0.103743
ENSMUSG00000000594	2004	1978	1526	1509	1913	1266	1547	1240	1336	1634	833	750	1070	999	999	1116	1390	1937	721	755	1021	945	2187	2473	1618	986	1283	1779	963	653	1494.74	-0.29337	0.0033268	0.00824001	1548.34	0.696053	8.44606e-19	1.57469e-17	1281.48	0.400667	0.000841295	0.00184843	1535.21	0.517821	0.000846262	0.0100359	1729.73	0.157104	0.302328
ENSMUSG00000000600	623	459	502	379	744	594	607	493	730	911	610	577	755	933	391	401	468	445	569	440	445	273	416	325	364	454	508	348	260	443	601.679	0.797866	2.11336e-10	1.52072e-09	460.638	0.474588	0.00233016	0.00709952	594.459	1.28263	2.2906e-18	1.52825e-17	416.428	0.0559934	0.808812	0.934372	446.121	0.392456	0.0870922
ENSMUSG00000000605	4649	3805	3107	3130	3920	2949	3642	3111	3917	5419	3166	2361	3458	2883	3808	3795	5501	5202	4204	4037	5665	3189	4017	3420	3700	2703	3971	3495	2938	2379	3809.23	0.369863	8.03816e-14	7.96488e-13	4022.32	-0.0188096	0.841952	0.900023	4321.75	0.348097	0.000853433	0.00187362	3942.1	-0.245691	0.0431033	0.194033	3512.17	0.241588	0.0087239
ENSMUSG00000000606	0	0	0	0	0	0	0	0	0	0	0	0	0	0	0	0	0	0	0	1	0	0	0	0	0	0	0	0	0	0	0	-	-	-	0	-	-	-	0	-	-	-	0	-	-	-	0	-	-
ENSMUSG00000000617	1	1	0	0	1	0	0	0	2	2	0	5	0	0	0	0	0	0	0	1	0	0	0	0	1	1	0	0	0	0	0.784686	0.486984	0.327597	-	0.239186	0.357432	0.263339	-	0.6241	1.43892	0.0458279	-	0.31132	0.177991	0.274563	-	0.505369	-0.00462897	0.986082
ENSMUSG00000000627	674	412	396	467	671	417	411	324	383	476	271	432	583	544	568	664	866	1237	582	669	720	549	875	925	858	485	395	537	432	294	426.441	-0.180521	0.219043	0.315648	623.598	-0.425053	0.00329307	0.00967277	581.965	-0.61603	1.04888e-06	3.2317e-06	779.229	0.0737245	0.556779	0.811442	610.956	-0.483407	0.00105062
ENSMUSG00000000628	60	54	35	41	96	57	54	49	54	79	34	54	99	71	69	70	68	114	91	112	130	94	65	79	50	37	124	125	68	52	49.3477	0.391535	0.0538566	0.0968494	60.9044	-0.43066	0.0179096	0.0429474	66.0246	-0.0413873	0.839024	0.876549	66.6881	-0.306957	0.112513	0.356594	50.7922	-0.0959055	0.636329
ENSMUSG00000000631	2110	1788	1271	1357	2044	1377	1898	1429	1462	2015	1109	1289	2034	1459	1865	1578	2328	3794	2218	1876	3151	2597	2229	2653	1976	1013	1577	2759	1566	936	1538.86	0.0962934	0.212862	0.308028	1900.23	-0.204473	0.0951495	0.17755	1882.6	-0.111413	0.409314	0.492033	2064.11	-0.119335	0.487662	0.766621	1724.06	-0.0685207	0.662656
ENSMUSG00000000632	444	474	295	408	1864	1282	1862	1549	596	812	450	594	891	631	662	413	731	1142	2288	2315	3417	2890	567	822	727	259	1922	3333	1739	1372	492.372	0.778002	3.35768e-10	2.36772e-09	536.236	-0.490917	0.0042232	0.012041	655.885	0.276215	0.10897	0.15799	629.179	-0.147239	0.511111	0.783062	476.98	-0.302918	0.167121
ENSMUSG00000000673	0	0	0	0	0	1	0	0	0	0	0	0	1	0	0	0	0	0	0	1	0	0	0	0	0	0	0	1	0	0	0	-	-	-	0	-	-	-	0	-	-	-	0	-	-	-	0	-	-
ENSMUSG00000000682	0	4	2	1	2	1	0	3	2	2	1	3	16	6	2	0	0	1	0	1	3	1	0	2	1	0	4	2	0	1	1.69896	0.0431329	0.936356	-	1.33143	0.519011	0.285177	0.420787	1.22177	0.906179	0.229667	0.30222	0.728586	0.00759277	0.973934	-	1.26196	0.333366	0.316804
ENSMUSG00000000686	7	6	5	5	6	0	5	3	14	14	7	8	14	12	6	13	5	14	1	5	12	13	6	13	8	9	8	12	5	4	8.26999	1.0037	0.0132335	0.02842	7.39533	-0.332223	0.422921	0.561834	10.5421	0.707384	0.117377	0.168515	9.35913	0.0580929	0.862115	0.954697	7.33094	-0.345827	0.337616
ENSMUSG00000000690	0	1	1	0	0	0	0	0	0	0	0	0	0	0	0	0	0	2	0	0	0	0	0	0	0	0	0	0	0	0	0.276938	-0.319057	0.365429	-	0.450811	0.099515	0.793752	-	0.1802	-0.308738	0.528204	-	0.174597	-0.0847194	0.469353	-	0.272989	0.215114	0.280632
ENSMUSG00000000693	59	45	41	28	66	47	71	52	23	40	27	21	53	32	37	51	50	75	56	51	86	65	72	70	61	44	59	88	41	54	36.1963	-0.31044	0.204264	0.297738	46.6048	0.0109954	0.95782	0.974579	40.7316	-0.310537	0.20123	0.269965	56.4105	0.336488	0.0687065	0.263634	50.656	-0.320721	0.0998877
ENSMUSG00000000701	0	0	0	0	0	0	0	0	0	0	0	0	0	0	0	0	0	0	0	0	0	0	0	0	0	0	0	0	0	0	0	-	-	-	0	-	-	-	0	-	-	-	0	-	-	-	0	-	-
ENSMUSG00000000706	1	0	1	0	2	1	4	2	4	1	1	2	4	2	1	1	6	8	3	5	1	4	1	1	1	0	1	2	1	5	1.21051	0.794771	0.128635	-	1.82138	-1.03037	0.0414793	0.08844	2.75915	-0.239961	0.73157	0.787417	1.99021	-0.612615	0.0562371	-	0.573621	-0.0601128	0.837502
ENSMUSG00000000708	527	372	332	269	431	262	304	242	735	1002	602	569	851	870	205	237	306	280	249	193	201	190	326	199	263	280	310	229	175	202	547.354	1.24231	6.35612e-26	1.62201e-24	316.627	0.807437	7.14727e-08	4.68311e-07	520.994	2.06972	1.26597e-57	2.91875e-56	264.654	0.211907	0.332077	0.643052	320.715	0.546812	0.0112602
ENSMUSG00000000711	756	751	498	604	1015	767	938	754	655	897	516	532	822	682	690	625	794	1144	889	889	1220	1131	982	1030	877	491	932	1321	832	542	654.001	0.263301	0.00275419	0.00695879	709.448	0.00546365	0.952903	0.971752	735.337	0.26805	0.00107352	0.00232052	802.023	0.186186	0.101078	0.334157	721.301	-0.172261	0.1633
ENSMUSG00000000724	1	2	0	0	0	0	1	1	1	0	0	1	0	1	2	0	0	2	8	0	0	4	0	0	0	0	0	0	0	2	0.512336	-0.15468	0.717661	-	0.796768	-0.0430243	0.923763	0.953079	0.64913	-0.32703	0.650035	-	0.455732	-0.240765	0.203998	-	0.34841	0.267983	0.222137
ENSMUSG00000000730	0	0	0	0	1	0	0	0	0	0	0	0	0	0	0	0	0	0	0	0	0	0	0	1	0	0	0	0	0	0	0	-	-	-	0	-	-	-	0	-	-	-	0.118137	0.0633619	0.5271	-	0.106289	-0.0718773	0.556474
ENSMUSG00000000731	0	0	1	0	0	0	0	0	0	1	0	1	0	0	2	1	0	2	1	3	2	2	0	0	1	2	3	1	0	3	0.272712	0.0291053	0.929737	-	0.728355	-0.459263	0.305765	0.443661	0.753025	-0.599587	0.424303	0.507099	1.09996	-0.0769044	0.773312	-	0.595526	-0.1576	0.52647
ENSMUSG00000000732	45	35	27	29	35	26	29	32	33	58	30	36	55	57	15	21	15	16	31	35	41	53	31	31	26	11	36	50	25	21	35.7229	0.409204	0.0708034	0.122382	26.1585	1.19915	9.88634e-06	4.78853e-05	28.6149	1.64875	6.92917e-08	2.35819e-07	20.4607	0.50891	0.0681572	0.262294	28.5277	0.582963	0.014905
ENSMUSG00000000738	960	820	603	601	746	447	754	498	533	681	402	339	485	401	753	565	899	1337	824	608	932	904	1087	1154	875	420	713	968	618	406	633.557	-0.271015	0.000705831	0.0020311	784.36	0.0809481	0.491924	0.625314	689.254	-0.188922	0.148723	0.207477	842.811	0.117099	0.508595	0.781832	778.34	-0.0336174	0.839485
ENSMUSG00000000739	0	1	1	1	4	0	4	1	0	0	0	2	0	0	3	0	3	10	4	4	10	3	1	6	12	2	5	3	9	1	0.430312	-0.510137	0.225775	-	1.97815	-0.807525	0.110163	0.199958	1.6732	-1.77849	0.0191043	0.0333933	4.30027	0.238383	0.472864	-	2.82955	-0.835366	0.0266003
ENSMUSG00000000740	177	222	133	104	111	129	167	155	92	103	89	65	133	104	149	114	204	289	191	197	262	181	246	200	210	123	181	298	146	108	127.031	-0.494318	0.0174673	0.0364196	166.107	0.0870969	0.640039	0.750578	137.288	-0.422508	0.026825	0.0454209	184.082	0.201954	0.181661	0.469717	170.312	-0.108806	0.527004
ENSMUSG00000000743	472	482	320	380	433	389	466	419	288	399	221	188	270	230	553	431	622	956	631	608	1056	835	751	738	599	245	530	922	478	308	353.954	-0.265016	0.00885583	0.0199251	501.338	-0.288908	0.015474	0.0378549	453.822	-0.559554	1.11627e-05	3.09244e-05	579.567	-0.0179552	0.925053	0.977504	472.543	-0.247605	0.19411
ENSMUSG00000000751	826	826	668	655	956	829	843	800	732	938	581	593	897	836	1026	954	1220	1802	1093	1042	1469	1343	1090	1272	1011	640	985	1395	822	666	734.612	0.197421	0.00784552	0.0178758	950.183	-0.409899	1.14395e-06	6.38799e-06	974.123	-0.216216	0.010592	0.0194875	1085.85	-0.159864	0.16719	0.447844	847.165	-0.232207	0.0472581
ENSMUSG00000000753	132	163	98	116	516	437	587	458	38	96	38	281	355	268	267	255	357	458	326	376	692	525	393	258	340	192	414	891	440	396	92.0357	-0.96005	3.01409e-05	0.000110017	214.699	-1.04947	1.3687e-17	2.32751e-16	186.307	-2.03192	1.31445e-27	1.29967e-26	304.286	-0.0279404	0.83439	0.944698	200.979	-0.976906	3.69995e-09
ENSMUSG00000000759	843	664	547	534	795	618	740	666	590	706	549	518	635	651	674	612	827	1056	707	706	847	719	793	680	700	491	778	758	540	495	623.287	0.145545	0.16376	0.248301	697.225	0.0216892	0.766771	0.847972	697.027	0.164931	0.0969213	0.1425	710.338	-0.0936365	0.260594	0.569983	642.091	0.123677	0.173094
ENSMUSG00000000766	11	16	8	5	47	9	23	27	9	10	3	31	18	33	2	6	6	9	37	21	17	12	4	4	5	8	24	21	10	20	8.35217	-0.212402	0.619881	0.710305	7.7835	0.888061	0.0300657	0.0673453	6.27315	0.740489	0.148541	0.207253	5.61552	0.0628065	0.855858	-	7.77482	0.671581	0.0692775
ENSMUSG00000000776	358	308	196	194	194	175	188	144	110	177	119	80	142	116	228	219	376	506	270	208	395	274	423	326	318	160	189	278	192	109	198.289	-0.733449	2.69275e-06	1.16582e-05	282.315	0.00261271	0.986454	0.991485	223.022	-0.737434	2.08345e-05	5.59945e-05	302.354	0.0352181	0.833729	0.944538	271.798	-0.0250039	0.878184
ENSMUSG00000000782	59	53	68	50	101	90	73	69	59	77	43	39	52	62	92	137	145	162	87	142	184	154	112	104	120	97	117	111	85	73	57.9065	0.208325	0.335787	0.445222	91.5233	-0.857253	2.57135e-05	0.000116408	95.015	-0.667605	0.000704263	0.00156638	120.183	-0.13073	0.490142	0.768222	81.8565	-0.683102	0.00121674
ENSMUSG00000000787	5152	4150	3988	3969	6518	4116	5015	4545	4071	5166	3506	2907	5246	4897	4481	4982	6553	4884	5180	4505	5293	2845	4547	3401	4256	4020	5693	3320	2981	3643	4231.95	0.167538	0.0569842	0.10167	4731.24	0.00731628	0.964191	0.978412	4755.58	0.171784	0.34467	0.426854	4666.92	-0.183275	0.386853	0.68885	4197.51	0.211214	0.240831
ENSMUSG00000000791	26	12	12	7	36	12	19	8	48	62	18	44	48	37	7	5	3	13	7	3	9	2	8	5	4	4	11	11	9	10	25.661	1.53059	2.36888e-05	8.78316e-05	10.4778	1.06565	0.00808352	0.0213871	24.0344	2.82168	1.68232e-11	7.52461e-11	5.86567	-0.146101	0.669755	-	9.53249	1.11503	0.00170231
ENSMUSG00000000792	24	21	27	12	36	20	47	22	63	99	52	44	68	54	5	29	24	24	14	19	45	19	24	39	60	9	28	49	48	16	42.9749	1.82705	1.56248e-13	1.50834e-12	20.6779	0.288313	0.450966	0.588016	45.7196	2.12594	1.11139e-08	4.05214e-08	25.9363	0.471606	0.163201	0.442746	25.6718	-0.310706	0.367189
ENSMUSG00000000794	136	126	124	107	101	38	77	57	116	175	124	28	31	35	58	50	82	80	52	34	65	26	113	81	74	54	82	71	31	50	128.98	0.347278	0.0210615	0.0429027	97.6678	1.16493	1.26514e-13	1.54208e-12	103.41	1.52727	1.50447e-19	1.06216e-18	72.3235	0.361859	0.0405065	0.186772	101.458	0.777155	2.1475e-06
ENSMUSG00000000804	4035	2876	2629	2800	3715	2369	3105	2634	3046	4123	2360	1856	2860	2626	2784	2857	3911	3437	3419	2769	3097	1907	2717	2229	2461	2409	2958	2190	1876	2071	3056.48	0.223687	0.0138506	0.0296296	3132.36	0.211428	0.101936	0.187662	3190.52	0.435044	0.000990797	0.00215244	2845.31	-0.211534	0.253815	0.562583	2773.79	0.432581	0.0116821
ENSMUSG00000000805	1582	1319	1055	1071	177	215	130	150	945	1122	786	92	115	86	134	193	233	339	67	75	121	72	1286	827	662	523	126	136	76	116	1096.48	-0.194227	0.00825936	0.0186989	779.748	2.77655	1.98471e-109	9.6948e-107	594.868	2.60038	2.88088e-64	7.54126e-63	517.207	1.85733	1.7044e-22	5.8976e-20	1022.64	0.776818	6.36922e-07
ENSMUSG00000000811	192	203	145	197	96	105	114	85	49	59	38	42	85	72	267	272	410	639	196	200	311	226	443	419	436	261	151	275	180	120	120.558	-1.68678	1.08353e-19	1.74077e-18	269.607	-0.711198	1.68242e-05	7.85323e-05	208.196	-2.4307	1.82023e-34	2.29177e-33	377.552	0.155726	0.286856	0.600757	275.674	-0.858568	6.17757e-10
ENSMUSG00000000817	4	4	6	0	5	5	9	3	4	7	1	0	7	6	4	3	3	2	7	2	1	3	4	1	6	4	7	7	4	1	3.50888	0.181905	0.732745	0.805429	3.33301	0.291322	0.557395	0.683546	3.41281	0.639927	0.306443	0.386958	3.54043	0.198717	0.564706	-	3.64832	0.0168815	0.965432
ENSMUSG00000000823	998	915	769	740	848	618	848	752	427	542	335	289	352	350	1438	1261	1681	2667	1486	1386	1938	1573	1495	1773	1316	763	1197	1699	1007	756	650.107	-0.785738	3.5332e-28	1.01654e-26	1226.38	-0.690356	1.68564e-12	1.83793e-11	1048.92	-1.47937	1.53642e-38	2.23072e-37	1477.72	-0.237008	0.103382	0.338824	1050.96	-0.425223	0.00166372
ENSMUSG00000000826	8981	7806	6654	6980	11175	8181	9413	8052	5001	6493	3873	3833	5368	5181	8626	8656	10879	15943	10580	9946	13870	11860	10302	10973	9674	5626	9920	12155	8455	6303	6346.95	-0.387655	2.7243e-11	2.14436e-10	8943.46	-0.195218	0.00876316	0.0229984	7814.65	-0.585464	1.99241e-14	1.07957e-13	9704.93	-0.117538	0.24683	0.554842	8135.8	-0.0659163	0.506642
ENSMUSG00000000827	685	627	420	405	751	609	728	635	480	703	422	462	777	591	537	449	617	958	677	620	1006	841	764	666	681	360	743	827	539	453	519.604	0.200584	0.0489024	0.0892488	563.614	0.0605337	0.604913	0.721486	572.414	0.261298	0.0207172	0.0359486	604.16	0.0940639	0.448739	0.737526	553.741	-0.0263264	0.830933
ENSMUSG00000000838	1994	1401	1495	1433	1735	1369	1319	1389	1955	2536	1602	1034	1479	1662	1772	2265	2892	1950	2188	2142	1671	1024	1723	1401	1489	2096	2023	1305	1081	1327	1760.56	0.540927	8.98576e-07	4.15934e-06	1874.05	-0.204795	0.292444	0.428565	2134.77	0.324895	0.124262	0.177188	1992.42	-0.167217	0.52118	0.790289	1654.16	0.00179205	0.994112
ENSMUSG00000000861	146	199	108	172	245	205	226	216	91	113	62	67	96	81	528	456	688	754	624	499	643	508	375	378	586	253	339	453	280	209	123.172	-0.620489	0.00364334	0.00895306	352.211	-1.58565	8.85506e-22	1.94403e-20	335.25	-2.25775	8.04802e-70	2.37764e-68	486.452	-0.425637	0.0199184	0.114446	265.429	-1.05302	3.42137e-06
ENSMUSG00000000869	50	48	33	37	34	29	57	42	30	46	24	16	53	26	42	31	57	43	55	45	59	46	38	32	31	22	72	52	31	35	36.9573	-0.142975	0.517255	0.62127	42.1149	0.244967	0.263915	0.397475	37.7509	0.0995961	0.70235	0.763031	36.2135	-0.317852	0.163218	0.442746	35.907	0.577726	0.0061968
ENSMUSG00000000876	197	180	177	127	243	217	175	207	109	185	90	74	119	113	108	87	150	186	125	133	213	186	229	198	168	112	177	235	160	115	146.985	-0.242724	0.13063	0.206197	150.499	0.683385	2.79e-06	1.47176e-05	126.085	0.44379	0.00514538	0.0100258	150.169	0.54029	0.000120238	0.00197801	169.237	0.138272	0.344368
ENSMUSG00000000881	2797	2241	1747	1829	1982	1624	1759	1445	1770	2431	1347	636	758	837	1409	1404	1709	2296	1801	1621	2122	1546	2478	2290	2265	1421	1802	2104	1440	1299	1959.5	-0.0316768	0.648501	0.73627	1913.8	0.644503	9.27504e-22	2.03167e-20	1748.06	0.612999	6.80492e-20	4.90718e-19	1872.17	0.450709	2.87335e-11	2.24829e-09	2081.34	0.19952	0.00866469
ENSMUSG00000000884	58	48	43	32	53	52	63	50	9	24	11	17	33	17	60	59	70	107	70	80	103	93	67	78	75	25	50	108	69	42	30.1624	-1.34011	2.28643e-06	1.00098e-05	56.6874	-0.375656	0.0366393	0.0794557	42.2795	-1.7736	7.96926e-11	3.40981e-10	64.3741	-0.132555	0.524377	0.792274	50.6104	-0.208874	0.368329
ENSMUSG00000000889	1	5	3	1	3	1	5	5	1	2	0	0	3	0	0	0	0	1	1	0	2	0	1	0	0	0	6	3	3	0	1.7325	-0.533279	0.323034	0.43189	1.46384	1.19142	0.0163347	0.0396675	0.534936	0.864721	0.232649	-	0.194183	0.00952943	0.942986	-	1.41354	0.761957	0.0287772
ENSMUSG00000000901	11	11	7	9	18	14	20	13	5	8	2	4	19	5	55	53	63	100	43	49	87	72	39	47	40	30	19	62	40	34	7.13542	-0.608305	0.158597	0.241739	34.5269	-2.31702	2.30138e-18	4.14058e-17	34.4316	-3.03339	3.92417e-16	2.3521e-15	51.3674	-0.577405	0.00285497	0.026556	23.0875	-1.59252	6.53406e-09
ENSMUSG00000000902	701	735	515	544	721	646	837	634	456	562	333	405	540	393	910	754	1148	1630	1027	987	1553	1167	1131	1264	972	491	793	1381	725	567	532.85	-0.279464	0.00180025	0.00474818	818.009	-0.48565	1.96257e-06	1.0593e-05	750.2	-0.769525	6.82334e-12	3.1389e-11	988.235	-0.0623416	0.691031	0.888434	756.708	-0.398248	0.0103024
ENSMUSG00000000903	0	0	0	0	0	0	0	0	0	0	0	0	0	0	2	1	0	2	0	0	0	3	0	1	1	2	0	0	0	0	0	-	-	-	0.568826	-0.690972	0.101833	-	0.620239	-1.06509	0.140827	-	1.2181	-0.0172929	0.951732	-	0.549239	-0.39355	0.135382
ENSMUSG00000000915	636	575	414	388	878	556	749	569	630	762	505	575	908	632	377	363	487	705	716	617	1019	818	644	743	507	260	652	1048	589	394	551.219	0.533366	3.01724e-09	1.91761e-08	480.464	0.379503	8.58005e-05	0.000352938	551.69	0.915346	2.97315e-21	2.26442e-20	488.812	0.264695	0.124281	0.378509	499.458	0.102867	0.558522
ENSMUSG00000000916	62	53	50	46	63	41	61	44	30	45	30	35	61	48	79	59	81	124	100	67	88	68	118	75	82	57	56	75	50	49	43.9376	-0.388661	0.0635069	0.111477	66.1739	-0.359983	0.0371892	0.0804784	58.4945	-0.761545	0.000291108	0.000681462	81.6952	0.0952373	0.591936	0.832962	65.4484	-0.435045	0.0178141
ENSMUSG00000000934	116	115	103	83	104	96	117	84	67	89	61	54	116	75	112	103	161	178	152	121	219	176	156	141	144	70	138	179	132	80	88.3707	-0.329568	0.0401106	0.0752229	117.564	-0.082362	0.542082	0.670448	102.992	-0.419012	0.00596829	0.0114974	128.183	0.0173515	0.904442	0.970949	112.112	-0.086729	0.583776
ENSMUSG00000000938	0	0	0	0	0	0	0	0	0	0	0	0	0	0	0	0	0	0	0	0	0	1	0	0	0	0	0	0	0	0	0	-	-	-	0	-	-	-	0	-	-	-	0	-	-	-	0	-	-
ENSMUSG00000000942	0	0	0	1	0	0	0	0	0	0	0	0	0	0	0	0	0	1	0	0	0	0	0	0	0	0	0	0	0	0	0.153374	-0.142058	0.56664	-	0.241163	0.0625551	0.831324	-	0.0901002	-0.187112	0.639187	-	0.0872983	-0.0486393	0.587957	-	0.150783	0.0956542	0.485587
ENSMUSG00000000948	4754	3986	3266	3478	4525	3923	4648	3303	2441	3646	2036	1526	2223	1846	2437	2119	3374	4994	3058	2800	4768	3211	5636	3945	4428	2082	2583	4505	2942	2132	3258.16	-0.336917	7.04688e-08	3.80735e-07	3488.39	0.61089	3.2707e-08	2.25419e-07	2866.73	0.275557	0.0309187	0.051667	3463.41	0.435857	0.00762725	0.0565004	3810.78	0.1585	0.271502
ENSMUSG00000000957	734	1006	644	671	978	755	902	720	470	583	365	390	785	572	1187	1264	1594	2218	1201	1387	2055	1680	1406	1465	1300	730	1666	2217	1227	929	619.926	-0.497555	0.00053025	0.00156603	1098.13	-0.685729	1.18328e-07	7.58785e-07	982.463	-1.20312	1.88132e-43	3.13736e-42	1340.09	-0.204691	0.0523041	0.219878	955.557	-0.459735	0.00216146
ENSMUSG00000000958	24	24	24	18	35	22	36	17	11	20	14	12	14	14	23	33	36	55	47	43	78	46	37	23	35	20	35	58	43	33	18.853	-0.365902	0.233552	0.332609	28.2709	-0.346833	0.15953	0.269503	24.9796	-0.739666	0.0154199	0.0274656	31.5326	-0.168207	0.474404	0.757791	25.0459	-0.144955	0.569126
ENSMUSG00000000959	879	708	536	586	895	796	879	670	355	548	299	338	573	356	574	527	759	1247	799	860	1279	961	1148	923	929	533	631	1159	733	530	534.431	-0.567403	5.70445e-10	3.90225e-09	697.098	0.149098	0.237726	0.366986	561.732	-0.419392	0.00433234	0.00854824	796.038	0.338851	0.0151931	0.0942515	749.668	-0.189763	0.0687386
ENSMUSG00000000976	248	241	163	172	290	174	237	194	174	224	118	152	186	181	327	337	468	630	363	352	464	365	336	391	302	181	314	350	253	164	185.096	-0.0719859	0.541755	0.643933	301.791	-0.759957	1.06367e-13	1.30711e-12	294.129	-0.837222	1.36759e-12	6.57141e-12	354.666	-0.375456	0.00424685	0.0360173	243.843	-0.356456	0.0103141
ENSMUSG00000000982	14	4	10	6	0	7	0	4	2	2	0	2	3	1	6	4	9	13	4	6	12	7	11	4	8	2	5	4	4	2	5.03997	-1.52244	0.00329405	0.00816465	7.98217	0.348794	0.391061	0.531174	4.27898	-1.56943	0.0130811	0.0236592	6.55968	-0.130022	0.701206	0.89327	7.11811	0.425759	0.256483
ENSMUSG00000000983	0	0	1	0	0	0	0	0	4	5	2	3	13	3	0	0	0	0	0	0	0	0	0	0	0	0	0	0	0	0	1.76728	1.54995	0.00410267	0.00997373	0.15953	0.174726	0.455021	-	1.8168	2.75316	0.000255938	0.000603983	0	-	-	-	0.152576	0.0963408	0.483943
ENSMUSG00000001014	0	0	0	0	0	0	0	0	0	0	0	0	0	0	0	0	0	0	0	0	0	0	0	0	0	0	0	0	0	0	0	-	-	-	0	-	-	-	0	-	-	-	0	-	-	-	0	-	-
ENSMUSG00000001016	840	956	661	674	773	703	708	691	441	654	393	353	575	432	1132	1006	1322	1878	1045	951	1412	1302	1190	1384	1100	718	911	1158	674	498	637.707	-0.470831	4.37982e-06	1.83226e-05	1008.11	-0.436195	4.52142e-06	2.31146e-05	884.78	-0.914039	2.69526e-26	2.52073e-25	1175.69	-0.125815	0.255871	0.565063	910.429	-0.293335	0.0186609
ENSMUSG00000001017	2314	2094	1677	1603	2411	1649	2068	1683	1552	2046	1317	1182	1903	1623	2240	2050	2778	3964	2410	2368	3233	3090	2733	2982	2511	1487	2655	2854	1989	1353	1757.42	-0.0355364	0.47569	0.58308	2240.9	-0.188221	0.00560325	0.0155096	2139.44	-0.224485	0.00323656	0.00650108	2497.45	-0.0326179	0.758732	0.916731	2103.22	-0.143607	0.155892
ENSMUSG00000001018	332	331	247	208	396	267	343	291	291	458	272	303	475	377	266	246	304	412	250	279	359	393	372	376	319	159	335	391	275	175	299.857	0.467734	4.02677e-05	0.000143762	286.235	0.17495	0.0917933	0.172357	319.111	0.645709	2.46344e-10	1.01876e-09	295.926	0.111129	0.419213	0.713785	282.058	0.0659951	0.663127
ENSMUSG00000001020	11	18	10	8	13	16	12	4	4	4	4	3	11	4	5	1	6	6	3	5	8	3	22	14	5	6	15	12	13	7	8.05944	-1.05534	0.0164099	0.034468	8.29544	1.35833	0.000880646	0.00295906	4.21036	0.309634	0.593275	0.665678	7.7784	0.854192	0.0128283	0.0829525	11.2217	0.158163	0.651676
ENSMUSG00000001021	5	6	3	1	3	1	2	0	0	2	0	1	2	0	2	2	1	4	0	2	5	4	2	4	2	2	3	2	4	1	2.13341	-1.03816	0.0551867	0.0988432	2.93374	0.642678	0.192068	0.310869	1.32895	-0.735883	0.327827	0.409348	2.3397	0.124954	0.712265	-	3.03957	0.360221	0.356844
ENSMUSG00000001023	0	0	0	0	0	0	0	0	0	0	0	0	0	0	0	0	0	0	0	0	0	0	0	0	0	0	0	0	0	0	0	-	-	-	0	-	-	-	0	-	-	-	0	-	-	-	0	-	-
ENSMUSG00000001025	264	158	153	91	333	265	254	137	163	168	88	234	302	209	273	185	270	390	275	224	403	399	379	283	336	179	252	572	340	244	148.555	-0.0361462	0.882875	0.922326	210.389	-0.434679	0.0371254	0.0803581	203.594	-0.485693	0.00871545	0.0162897	278.01	0.202061	0.178393	0.464675	217.922	-0.607307	0.00323407
ENSMUSG00000001027	1	2	2	0	3	5	5	2	2	2	0	1	0	0	0	1	1	0	1	0	3	3	0	0	2	0	2	8	1	0	1.21635	0.0922014	0.861966	-	0.924949	0.489834	0.302793	0.440022	0.887037	0.832829	0.27172	0.34897	0.502706	0.00327032	0.986457	-	0.877147	0.262425	0.385396
ENSMUSG00000001029	39	22	17	12	21	28	26	25	14	17	10	13	21	12	19	22	19	40	25	31	43	29	35	24	18	13	25	55	25	22	17.5903	-0.439169	0.203323	0.296612	22.6105	0.131094	0.662548	0.768485	18.7489	-0.336149	0.314536	0.395408	22.6859	-0.0109159	0.966969	0.987773	21.3021	0.139873	0.632293
ENSMUSG00000001034	341	263	190	204	258	217	261	193	155	186	114	124	188	151	361	339	461	728	457	369	536	447	504	540	465	302	365	517	265	258	198.764	-0.506886	6.418e-05	0.000221889	336.626	-0.580196	4.32001e-06	2.21429e-05	298.072	-1.09416	3.68041e-15	2.08201e-14	445.957	0.108074	0.385114	0.687593	335.56	-0.67473	2.36455e-08
ENSMUSG00000001036	1886	1400	1167	1109	2511	1588	1717	1427	1600	2058	1236	1457	2266	2020	1772	1755	2140	3037	2041	1931	2509	2229	2182	2028	1714	1243	2109	2209	1501	1245	1464.44	0.428006	7.18828e-07	3.36805e-06	1700.13	-0.331481	0.000132089	0.000528003	1864.5	0.0951616	0.171396	0.23506	1921.92	-0.127197	0.11878	0.367917	1537.86	-0.192243	0.0478578
ENSMUSG00000001039	47	34	24	25	42	31	39	40	22	36	23	23	33	28	21	27	32	29	25	24	30	21	24	23	22	28	43	33	21	27	29.0426	-0.0622445	0.80632	0.864553	29.5928	0.509758	0.0363932	0.0789833	27.0525	0.460241	0.0953983	0.14061	26.1706	0.00616902	0.981486	0.993094	28.4113	0.468453	0.0761973
ENSMUSG00000001052	1491	1194	966	929	1480	1188	1287	1152	904	1201	778	814	1175	1094	1304	1411	1723	2428	1480	1458	1783	1356	1662	1615	1375	1066	1432	1485	1073	969	1036.97	-0.0505741	0.482789	0.589386	1366.07	-0.262397	0.00105777	0.00348588	1304.81	-0.31488	0.00011182	0.000276022	1527.73	-0.0953778	0.316177	0.627509	1252.05	-0.154528	0.0868034
ENSMUSG00000001053	40	67	37	51	131	90	136	95	21	27	13	29	41	36	149	115	185	287	216	196	341	257	172	269	166	78	185	367	188	115	35.1477	-1.00941	0.000566155	0.00166453	105.359	-1.48071	2.51253e-12	2.69887e-11	95.7388	-2.57694	2.46398e-26	2.30664e-25	168.329	0.0378088	0.86496	0.955554	102.176	-1.37861	1.21172e-07
ENSMUSG00000001054	572	619	422	438	420	418	438	342	304	431	249	174	244	203	529	473	628	918	429	492	620	541	787	722	591	326	384	644	357	225	418.055	-0.455729	2.80295e-06	1.21056e-05	555.46	0.016939	0.861239	0.913608	467.132	-0.442721	5.49547e-06	1.57493e-05	595.791	0.0570257	0.668155	0.877247	538.356	-0.0311222	0.82209
ENSMUSG00000001056	91	91	65	73	48	49	65	59	52	56	42	32	58	34	86	71	113	130	85	77	116	87	167	111	91	43	68	130	43	46	65.3304	-0.465812	0.00968444	0.0215853	87.2956	0.000310286	0.998299	0.998759	73.4749	-0.4734	0.00868137	0.0162323	96.433	0.123682	0.563941	0.814576	86.6919	-0.11569	0.601653
ENSMUSG00000001062	433	359	264	331	380	268	312	344	279	410	210	159	206	199	417	419	501	706	516	526	698	587	610	603	409	260	443	568	362	293	316.213	-0.033221	0.765602	0.831732	411.846	-0.237227	0.0138254	0.0343815	393.625	-0.27231	0.00680142	0.0129756	471.887	0.0022757	0.987558	0.995976	391.049	-0.22308	0.153745
ENSMUSG00000001065	394	273	242	184	398	239	294	237	376	551	287	419	557	446	228	199	300	362	264	245	299	310	362	298	244	204	298	273	175	203	322.457	0.743103	6.04319e-07	2.86198e-06	265.253	0.305602	0.026554	0.0604779	332.44	1.06466	9.20372e-26	8.40647e-25	267.805	0.173239	0.157524	0.434049	267.185	0.13467	0.391606
ENSMUSG00000001076	0	0	0	0	0	0	1	0	0	0	0	0	0	0	0	0	0	0	0	1	0	0	0	0	0	0	2	2	0	0	0	-	-	-	0	-	-	-	0	-	-	-	0	-	-	-	0	-	-
ENSMUSG00000001082	64	74	46	57	52	63	64	55	42	60	30	44	49	55	103	83	125	147	131	108	152	111	139	94	85	56	96	106	63	66	51.4639	-0.265239	0.191958	0.283106	83.0828	-0.591734	0.000185369	0.000717356	76.7476	-0.868555	1.44521e-06	4.40008e-06	100.058	-0.154816	0.354884	0.663742	73.4328	-0.40325	0.0345461
ENSMUSG00000001089	2594	1773	1624	1303	2209	1439	1615	1247	2315	3009	1972	1417	2251	2041	567	603	650	797	681	513	665	521	1116	843	865	768	1062	786	601	627	2056.36	0.621488	7.22486e-07	3.38249e-06	1273.71	1.72695	1.67219e-38	9.30851e-37	1562.04	2.37779	5.30087e-125	3.55723e-123	778.14	0.580871	6.00416e-05	0.00109989	1356.73	1.11193	7.86312e-13
ENSMUSG00000001095	0	0	0	0	0	0	0	0	0	0	0	0	0	0	0	0	0	0	0	0	0	0	0	0	0	0	0	0	0	0	0	-	-	-	0	-	-	-	0	-	-	-	0	-	-	-	0	-	-
ENSMUSG00000001098	425	358	273	284	361	240	305	274	232	330	175	208	265	242	617	538	750	1043	457	457	662	448	608	638	544	243	332	534	322	221	285.713	-0.259594	0.00676171	0.0156844	501.246	-0.807279	6.41252e-21	1.34005e-19	472.203	-1.07228	3.09646e-26	2.88905e-25	591.45	-0.391709	0.0113676	0.076164	400.161	-0.374462	0.0196787
ENSMUSG00000001100	1226	1190	757	816	1176	905	1252	914	845	1147	689	611	900	633	918	770	1141	1689	1091	1043	1665	1312	1491	1400	1236	529	1002	1595	1004	622	924.836	0.0406919	0.644346	0.73245	1023.91	0.149552	0.176505	0.291303	983.282	0.190141	0.0728976	0.110833	1090.44	0.158611	0.35323	0.662348	1030.51	-0.0093748	0.956376
ENSMUSG00000001103	1	0	0	1	0	0	0	1	0	0	1	0	5	4	0	0	1	0	0	1	0	1	0	0	0	1	1	2	1	1	0.456825	-0.0375308	0.927597	-	0.374604	0.20334	0.582636	-	0.330474	0.234651	0.69902	-	0.296924	0.0235121	0.872911	-	0.423945	0.0874561	0.708369
ENSMUSG00000001105	545	602	379	395	476	413	540	411	326	508	285	271	334	325	466	359	576	717	561	480	753	472	715	457	529	289	424	525	342	330	419.341	-0.17776	0.120522	0.192486	490.579	0.178646	0.115031	0.20675	438.914	-0.000509554	0.996344	0.997314	493.495	0.0393779	0.789162	0.927946	472.269	0.143351	0.343285
ENSMUSG00000001119	149	176	124	106	174	158	275	209	35	68	18	97	110	110	372	585	463	487	393	505	969	679	265	315	530	174	318	842	479	312	90.3099	-1.56144	6.78366e-11	5.1397e-10	293.479	-1.45286	8.57465e-12	8.74882e-11	257.068	-3.05165	1.07298e-23	9.05107e-23	394.401	-0.411113	0.109127	0.34973	218.943	-0.912863	0.000193574
ENSMUSG00000001120	537	557	395	451	378	302	416	341	316	434	280	145	208	174	302	219	383	610	309	335	578	467	585	585	466	245	382	594	356	286	412.743	-0.306973	0.00134523	0.0036684	425.637	0.707633	2.86535e-06	1.50906e-05	350.036	0.408384	0.0156506	0.0278312	404.78	0.438551	0.0145436	0.0911873	463.752	0.250836	0.0851137
ENSMUSG00000001123	139	84	89	109	227	121	95	115	77	130	42	83	154	83	101	119	153	161	127	130	268	156	155	113	170	93	143	206	127	130	91.6529	-0.202987	0.397025	0.507983	116.648	-0.0261985	0.877489	0.923813	104.469	-0.231981	0.276295	0.354197	130.722	0.126468	0.458837	0.746399	116.282	-0.142728	0.469051
ENSMUSG00000001127	1527	1217	1162	1052	2313	1776	1881	1729	1140	1502	948	1123	1614	1704	1232	1264	1576	1829	1831	1636	2240	1666	1689	1379	1465	1071	1916	1560	1241	1179	1198.85	0.137497	0.0800852	0.13593	1329.45	0.0594424	0.472531	0.607684	1321.08	0.196413	0.00619834	0.0119041	1414.93	0.0721964	0.458138	0.745966	1295.52	-0.00376937	0.970375
ENSMUSG00000001128	25	9	14	11	26	23	28	17	15	31	14	24	29	28	28	16	26	29	30	22	37	23	22	13	14	18	29	32	12	21	16.4405	0.539075	0.126369	0.200369	18.9377	-0.404481	0.200512	0.321422	21.8569	0.157518	0.618032	0.687806	20.637	-0.319755	0.250713	0.559539	15.5936	-0.0390957	0.903259
ENSMUSG00000001131	12	10	9	6	11	4	7	5	4	3	2	9	5	6	9	18	11	27	10	3	13	22	9	10	17	2	10	12	13	8	6.22332	-1.06881	0.0205993	0.0420583	12.0395	-0.416714	0.245894	0.376855	9.23235	-1.62997	0.00201879	0.00419303	12.069	-0.424762	0.199099	0.49409	8.92596	0.117168	0.743813
ENSMUSG00000001134	14	4	10	7	9	9	9	13	9	12	9	5	14	3	4	12	10	13	6	14	12	7	6	5	7	6	10	11	5	9	9.23052	0.32288	0.434395	0.544595	9.07726	0.129393	0.748952	0.83507	9.84874	0.501812	0.244951	0.319405	7.76135	-0.339346	0.30806	0.621427	7.4488	0.471844	0.196763
ENSMUSG00000001138	671	452	343	338	1080	770	617	635	516	544	379	454	612	540	445	439	561	823	700	697	832	740	706	627	517	423	769	808	555	468	453.098	0.315141	0.0382804	0.0722446	486.497	-0.021915	0.867431	0.917497	515.089	0.29358	0.0120595	0.0219558	552.543	0.165468	0.131847	0.390427	491.732	-0.177467	0.213913
ENSMUSG00000001143	415	369	262	352	626	498	534	488	293	394	236	246	379	363	467	447	533	753	597	544	743	632	591	577	546	370	601	719	470	415	323.759	0.00185862	0.986797	0.991387	431.769	-0.329607	0.00190713	0.00594503	418.965	-0.331446	0.00026313	0.000619758	523.083	0.0722699	0.431061	0.723693	422.131	-0.389301	0.000627047
ENSMUSG00000001150	537	531	395	337	685	492	550	418	377	443	280	342	481	462	667	616	779	1233	770	635	990	875	634	783	652	402	629	862	505	403	402.817	-0.0939788	0.374649	0.486112	599.653	-0.535915	1.07836e-06	6.04594e-06	575.436	-0.634281	4.09465e-08	1.42329e-07	692.677	-0.241421	0.0682641	0.262387	515.94	-0.273454	0.042589
ENSMUSG00000001151	202	201	136	123	287	162	248	155	198	267	162	126	213	192	145	123	214	200	224	175	296	202	188	155	141	76	241	269	146	124	180.908	0.526456	1.13989e-05	4.45135e-05	164.162	0.2574	0.068744	0.135992	187.855	0.790013	7.35425e-09	2.71893e-08	149.281	-0.155593	0.329368	0.640354	147.985	0.416587	0.00669592
ENSMUSG00000001155	0	1	0	0	1	1	1	1	1	0	0	1	0	0	2	1	3	2	2	3	6	0	0	0	2	2	4	2	2	0	0.280801	0.0768892	0.816949	-	1.00408	-0.825027	0.0910582	0.171257	1.1372	-0.981347	0.195828	0.26377	1.55229	-0.188373	0.536627	-	0.675157	-0.228373	0.381023
ENSMUSG00000001156	370	293	304	266	576	368	520	319	323	452	286	272	358	313	281	225	320	515	355	333	504	448	392	406	339	221	428	506	335	225	324.167	0.37811	0.00057715	0.00169431	313.284	0.226328	0.0915378	0.171998	337.198	0.604036	4.23074e-06	1.22834e-05	325.504	0.176974	0.186024	0.475796	316.611	0.053825	0.663636
ENSMUSG00000001157	741	630	507	433	828	580	683	575	466	643	361	409	637	572	473	416	574	632	655	504	723	486	685	473	497	422	755	581	475	393	522.707	-0.0465329	0.614997	0.706661	544.248	0.435108	9.39403e-06	4.56138e-05	500.2	0.39077	3.83967e-05	0.000100055	514.78	0.131749	0.339275	0.65004	539.27	0.300754	0.02696
ENSMUSG00000001158	685	671	470	482	719	716	600	436	451	539	374	343	570	442	514	392	632	908	678	587	993	694	791	515	728	372	439	716	436	393	511.26	-0.138206	0.114258	0.183832	575.88	0.251125	0.0258267	0.0590485	520.26	0.11687	0.369304	0.451837	583.032	0.12835	0.422275	0.716257	572.045	0.124258	0.389408
ENSMUSG00000001166	11	13	10	5	17	24	10	9	8	8	7	5	13	12	10	13	23	32	16	10	23	25	28	28	20	9	17	20	7	13	8.67694	-0.111911	0.782938	0.84513	13.4007	-0.56189	0.100847	0.186073	12.8971	-0.723308	0.0772302	0.116685	19.0735	0.223112	0.425068	0.718885	14.4013	-0.732363	0.0193776
ENSMUSG00000001168	0	0	0	0	0	0	0	0	0	0	0	0	0	0	0	0	0	0	0	0	1	0	0	0	1	2	0	3	1	0	0	-	-	-	0	-	-	-	0	-	-	-	0.498762	0.238027	0.199133	-	0.442951	-0.269089	0.230009
ENSMUSG00000001173	2340	1884	1578	1628	2361	1646	1984	1800	1383	1981	1155	1047	1289	1145	2009	2012	2599	3367	2213	2212	2663	2029	2277	2093	2036	1527	2118	2045	1546	1364	1657.19	-0.116363	0.0572286	0.102013	2101.81	-0.106319	0.0588816	0.119271	1952.1	-0.224595	3.33042e-05	8.75205e-05	2182.63	-0.164215	0.0446243	0.198527	1884.93	0.0691421	0.411563
ENSMUSG00000001175	44053	39170	33123	33521	35753	28142	31614	27999	37598	50395	30295	15175	24691	20147	30937	29751	40220	49122	28490	27905	38022	28204	42968	37053	40426	24803	30976	31156	25454	19781	37659	0.255248	1.21717e-08	7.20884e-08	36928.3	0.322255	4.28539e-13	4.97518e-12	37941	0.57672	5.3936e-85	2.07744e-83	35995.1	0.099993	0.136564	0.399507	36226.9	0.229409	0.00213141
ENSMUSG00000001211	5381	4857	3559	3658	5696	3770	4759	3770	3925	5290	3073	2675	3953	3096	2530	2594	3446	4722	3139	3212	4697	3797	5283	5201	4440	2242	4402	5793	3467	2626	4136.73	0.0993682	0.0448007	0.0827234	3807.1	0.716462	1.14341e-27	3.56318e-26	3645.53	0.815624	3.54369e-31	4.04213e-30	3671.84	0.479359	0.000263841	0.00389779	4182.62	0.22374	0.0882662
ENSMUSG00000001225	0	0	0	2	3	4	4	5	2	0	0	2	0	0	1	1	0	0	10	7	4	5	0	4	0	0	3	4	4	7	0.62392	0.0681714	0.852877	-	0.58789	0.0433803	0.910438	-	0.653733	0.259957	0.714848	-	0.758579	0.077596	0.700426	-	0.72672	-0.0466696	0.828551
ENSMUSG00000001227	1346	1370	915	1055	994	802	868	788	1002	1431	713	415	644	425	862	821	1272	1888	997	952	1500	1178	1609	1716	1182	581	887	1437	857	551	1084.12	0.0108256	0.913233	0.942912	1152.78	0.304444	0.0129797	0.0325308	1086.6	0.314432	0.0268106	0.0454043	1174.71	0.193295	0.309524	0.622686	1172.65	0.10139	0.577169
ENSMUSG00000001228	46	38	29	50	52	31	56	34	10	9	6	15	13	12	152	112	135	239	130	107	172	199	101	119	84	50	88	105	67	53	25.6411	-1.86705	3.42471e-08	1.91011e-07	91.8166	-1.55595	1.36726e-13	1.66137e-12	79.8817	-3.55923	4.38517e-29	4.572e-28	117.934	-0.654012	0.000437131	0.00596544	61.4397	-0.829929	0.000170115
ENSMUSG00000001229	582	538	349	396	547	309	439	369	513	702	388	307	488	330	380	467	564	799	426	461	638	506	668	697	461	274	465	586	345	269	483.616	0.384114	3.56859e-05	0.000128762	490.979	0.0772736	0.494149	0.627286	530.464	0.460837	7.45115e-05	0.000188284	515.055	0.0511391	0.760858	0.917401	475.057	0.030582	0.852865
ENSMUSG00000001240	246	184	177	182	302	317	340	275	135	193	89	161	161	137	316	290	439	560	378	383	605	469	539	488	508	289	431	644	350	297	166.139	-0.331888	0.0186799	0.0385835	281.5	-0.680864	2.78436e-10	2.43853e-09	258.47	-1.01802	1.62815e-15	9.40108e-15	415.917	0.330943	0.00128863	0.0141704	310.992	-0.993255	5.60208e-17
ENSMUSG00000001247	53	68	41	41	63	50	47	38	36	51	28	41	37	33	110	155	163	223	80	123	165	129	147	168	124	71	114	140	89	55	43.8988	-0.210045	0.338887	0.448627	98.7634	-1.31879	2.16732e-13	2.57263e-12	97.0068	-1.55535	1.09697e-14	6.02919e-14	139.551	-0.207606	0.226278	0.528634	83.8235	-1.05707	5.45134e-08
ENSMUSG00000001248	1482	1459	1049	1245	856	733	808	693	460	685	330	374	442	377	1476	1292	1964	2599	1436	1328	1932	1316	2727	2500	1891	973	903	1355	828	729	911.414	-1.23743	2.71447e-31	9.31705e-30	1507.36	-0.14336	0.113948	0.205201	1108.63	-1.38844	3.05246e-36	4.12515e-35	1840.78	0.246731	0.12746	0.382954	1581.23	-0.378102	0.0223574
ENSMUSG00000001249	8	0	2	1	5	4	3	1	5	2	5	1	10	5	1	2	2	4	2	0	4	3	3	1	0	1	2	1	2	2	3.33695	0.471928	0.383323	0.494219	2.32559	0.287339	0.571827	0.695258	3.28254	1.09906	0.0877747	0.130476	1.62589	-0.202804	0.523419	-	1.87461	0.352495	0.318557
ENSMUSG00000001260	1572	1345	1314	1248	2343	1489	1678	1615	827	1014	621	663	1146	1228	915	918	1221	918	1161	1038	928	512	1138	869	1005	1151	1778	1044	888	1089	1102.29	-0.556166	8.1697e-09	4.95871e-08	1204.51	0.728568	1.0658e-05	5.14063e-05	908.935	0.18306	-	-	1040.51	0.214403	0.352681	0.661637	1223.58	0.476506	0.0219796
ENSMUSG00000001270	6729	6419	4276	4643	4871	3478	4708	3447	4801	6528	3843	2789	4179	3001	3158	3410	4636	6798	3009	3101	4620	3201	7947	6437	4556	2445	4077	5569	2957	1983	5171.48	0.0690792	0.318818	0.427584	4916.87	0.625645	1.59494e-09	1.27982e-08	4669.4	0.696419	7.42998e-11	3.18675e-10	4673.51	0.33739	0.0761288	0.281635	5205.7	0.257165	0.168347
ENSMUSG00000001280	838	547	494	520	984	619	690	672	636	851	454	510	816	761	612	628	813	751	722	661	880	513	755	443	646	572	965	686	520	628	604.055	0.291532	0.016203	0.0340823	638.547	0.0535583	0.700026	0.797679	668.196	0.3458	0.0121499	0.022108	652.224	-0.0481177	0.810598	0.935088	595.828	0.109623	0.578944
ENSMUSG00000001281	18	32	14	13	54	26	38	20	20	25	6	14	24	20	6	3	3	11	8	9	7	0	14	7	9	3	22	23	6	15	17.3249	-0.0203336	0.957128	0.971752	12.7963	1.69853	1.17988e-05	5.65735e-05	10.8613	1.80918	0.000205723	0.0004913	6.56911	0.388923	0.254318	0.563022	13.4682	1.07526	0.00134363
ENSMUSG00000001285	222	204	180	147	212	155	254	143	151	200	136	133	182	184	157	156	253	369	202	215	299	283	264	284	246	104	170	309	178	120	173.543	-0.0192347	0.873071	0.916371	201.726	0.0460229	0.75676	0.840432	191.184	0.027903	0.866374	0.898589	216.41	0.087646	0.644814	0.86369	198.164	-0.0353319	0.841137
ENSMUSG00000001288	75	62	44	30	31	21	41	27	29	52	25	8	36	31	44	51	43	112	48	39	64	51	91	70	60	31	34	69	30	31	42.7731	-0.363526	0.146023	0.226078	54.6184	0.0767328	0.765313	0.84655	46.5244	-0.293118	0.315191	0.396078	59.3283	0.136566	0.566697	0.816587	54.7315	-0.0610135	0.787652
ENSMUSG00000001289	146	208	111	114	131	131	185	125	79	99	88	78	144	84	181	144	187	332	235	223	372	311	274	342	213	103	150	377	194	110	117.333	-0.459783	0.0319439	0.0618512	169.097	-0.199725	0.280875	0.416075	145.315	-0.679322	0.000546443	0.00123278	211.228	0.242735	0.252724	0.561285	178.23	-0.423835	0.0651928
ENSMUSG00000001300	99	76	76	61	302	209	248	163	36	44	28	99	118	124	168	214	152	240	428	318	465	415	134	135	230	96	313	400	256	184	57.5621	-0.891375	7.31969e-06	2.95608e-05	129.829	-0.98727	9.31956e-07	5.29038e-06	113.643	-1.89886	3.53147e-14	1.88165e-13	169.095	-0.228574	0.332159	0.643094	109.334	-0.689199	0.00238754
ENSMUSG00000001305	89	76	70	75	55	60	69	54	40	67	40	30	52	37	93	69	121	129	104	101	146	70	123	76	81	66	90	71	60	80	63.3654	-0.468363	0.011608	0.0252963	87.6898	-0.0815001	0.603465	0.7202	73.872	-0.559588	0.00325331	0.00653271	92.1493	-0.0941708	0.598863	0.836133	80.5085	0.0283979	0.874312
ENSMUSG00000001313	1508	1197	1003	1117	2460	2178	2015	2066	782	1164	674	973	1769	1070	520	507	807	1250	711	909	1385	1140	1261	1158	1181	656	1467	2377	1419	1008	1029.85	-0.28273	0.000480389	0.00142931	983.863	0.99532	6.96517e-13	7.89857e-12	796.635	0.71939	3.95184e-06	1.15164e-05	885.168	0.61803	3.28637e-05	0.000660907	1111.83	0.367428	0.000203546
ENSMUSG00000001323	747	754	544	552	728	470	592	552	396	560	326	277	446	357	500	453	735	739	622	504	702	510	731	562	605	393	670	621	391	341	534.805	-0.414944	1.61671e-07	8.3164e-07	619.454	0.410707	1.74423e-05	8.12019e-05	506.241	-0.00537406	0.959448	0.97033	574.299	0.0585221	0.604687	0.840009	599.554	0.357989	0.000178826
ENSMUSG00000001333	8	14	10	7	11	4	11	5	1	4	2	1	4	3	47	28	48	46	9	5	14	6	45	23	35	15	11	15	11	4	6.22522	-1.35123	0.0049555	0.0118298	24.2245	-1.6252	1.06876e-07	6.88967e-07	21.7115	-3.2246	3.19565e-11	1.40456e-10	34.6249	-0.352259	0.162397	0.441229	18.2609	-1.1095	0.000328315
ENSMUSG00000001334	3300	2498	2183	1954	3081	2391	2706	2033	2538	3569	2205	1685	2478	2033	933	1019	1321	1896	657	705	939	753	2064	1960	1583	1037	1340	1718	1014	783	2555.16	0.353748	2.0775e-05	7.76495e-05	1903.16	1.26015	1.03624e-36	5.23181e-35	2017.26	1.62012	1.25016e-68	3.5849e-67	1432.16	0.501457	6.74132e-06	0.000163249	2037.38	0.751947	4.24521e-12
ENSMUSG00000001348	13	9	12	13	3	1	7	6	34	37	27	1	4	1	4	6	2	9	3	4	3	5	8	7	13	5	10	8	6	3	21.3707	1.52566	3.82296e-07	1.86055e-06	8.88731	1.20894	0.00254593	0.00767669	19.4092	2.93625	2.63505e-14	1.41755e-13	6.66938	0.477166	0.161317	0.439908	10.0617	0.529264	0.118389
ENSMUSG00000001349	5	3	3	4	7	5	3	5	2	8	2	8	4	13	1	2	3	8	4	3	9	9	1	5	4	0	9	3	6	6	3.64026	0.152404	0.763171	0.829501	3.43394	0.324637	0.498875	0.631438	3.36071	0.544282	0.397026	0.479594	2.65142	-0.101028	0.76034	-	3.03401	0.375027	0.336583
ENSMUSG00000001366	2039	1743	1183	1186	2075	1587	1887	1327	1351	2131	1266	883	1264	1089	1102	971	1355	2031	1246	1229	1765	1619	1894	1699	1532	834	1433	1972	1138	952	1512.32	0.240815	0.022968	0.0463544	1414.61	0.488045	6.54442e-06	3.2556e-05	1442.16	0.73127	1.18492e-11	5.3538e-11	1371.07	0.26073	0.0348205	0.168817	1459.16	0.226755	0.0755333
ENSMUSG00000001376	1485	1188	1120	1020	1192	976	1221	944	1031	1343	865	622	879	924	1210	1151	1578	1303	1330	1061	1182	663	1171	981	1186	1012	1036	820	679	792	1127.15	0.0350412	0.651564	0.738699	1247.6	0.157151	0.26608	0.40001	1195	0.19211	0.21739	0.288357	1201.7	-0.103267	0.582167	0.826548	1143.61	0.271493	0.0877366
ENSMUSG00000001379	392	407	303	311	295	199	293	252	378	479	321	169	264	247	247	213	323	493	227	212	294	237	443	421	374	165	218	296	183	179	365.954	0.343932	0.000166843	0.000539832	329.454	0.490796	4.75516e-05	0.000205601	349.896	0.837603	1.2391e-10	5.22615e-10	318.449	0.258543	0.133378	0.393561	340.437	0.222563	0.165309
ENSMUSG00000001380	2419	2079	1582	1656	1848	1486	1765	1369	1043	1354	749	763	1114	1053	1525	1406	1803	2538	1764	1536	2298	1779	2526	2053	2140	1049	1491	1783	1228	998	1487.86	-0.692818	3.83629e-26	9.91914e-25	1842.27	0.407184	1.55054e-10	1.39935e-09	1393.9	-0.287791	0.000340433	0.000788984	1812.1	0.211904	0.0810128	0.292476	1873.72	0.193722	0.111373
ENSMUSG00000001383	1343	1153	827	891	975	851	898	757	714	1080	635	628	1075	818	777	791	1111	1491	757	814	1163	897	1380	1134	1274	723	728	928	631	469	916.275	-0.186505	0.0175547	0.036576	1020.21	0.339797	4.42546e-05	0.000192539	900.654	0.152303	0.0957036	0.140975	1050.89	0.265101	0.00916522	0.0648985	1058.14	0.0792404	0.415219
ENSMUSG00000001403	47	53	43	57	45	47	51	43	3	7	7	9	12	7	135	112	145	248	138	103	119	195	161	153	82	59	106	133	65	40	29.6714	-2.57558	3.63665e-13	3.38984e-12	96.6761	-1.2725	2.12635e-11	2.07526e-10	78.0536	-4.03344	4.12363e-31	4.6872e-30	129.294	-0.323182	0.122745	0.375492	77.1483	-0.843562	0.000432734
ENSMUSG00000001415	1016	955	667	651	1019	756	1001	718	657	788	559	522	734	622	926	793	1153	1847	991	895	1444	1160	1245	1298	1092	610	880	1300	713	594	736.517	-0.0853252	0.350982	0.461098	948.499	-0.176796	0.136748	0.237589	893.786	-0.261449	0.0524029	0.0826728	1069.02	0.00778293	0.955874	0.984224	904.019	-0.174163	0.148921
ENSMUSG00000001416	1326	1466	1126	1180	1267	1031	1215	931	688	1021	630	554	864	710	1601	1229	1936	2875	1568	1546	2312	1896	1980	1965	1687	815	1245	2082	1123	765	1031.2	-0.528153	2.24402e-07	1.13249e-06	1520.47	-0.221003	0.0744356	0.145178	1289.84	-0.754246	3.28234e-09	1.24776e-08	1672.28	-0.0994008	0.528509	0.794728	1390.16	-0.106046	0.485034
ENSMUSG00000001417	1	5	2	1	3	0	0	2	0	1	0	1	1	0	0	2	0	4	0	4	2	3	6	7	0	1	0	1	5	0	1.3012	-0.834518	0.112061	-	1.82683	0.423293	0.401273	0.540796	0.793931	-0.571747	0.433775	0.516857	2.29583	0.307122	0.294563	-	2.64747	-0.139841	0.710146
ENSMUSG00000001418	265	269	172	211	237	191	231	160	320	443	210	167	254	194	148	168	230	323	164	197	275	267	273	278	245	110	251	338	197	145	264.604	0.662136	2.80334e-07	1.39557e-06	217.95	0.408518	0.00145453	0.00464304	263.64	1.0749	1.72694e-13	8.83048e-13	211.611	0.187385	0.261889	0.571211	220.149	0.215652	0.18872
ENSMUSG00000001419	2064	1659	1334	1480	1479	1097	1139	986	1030	1266	788	727	1097	917	1246	1239	1498	2601	828	785	1200	1156	2385	2259	1806	1006	1085	1318	767	672	1327.48	-0.471622	1.13968e-10	8.43526e-10	1595.34	0.330557	0.00407755	0.0116683	1294.21	-0.138829	0.282467	0.361091	1680.53	0.30771	0.0415438	0.190007	1684.57	0.0194904	0.881617
ENSMUSG00000001420	0	1	0	2	1	1	1	2	0	0	3	0	0	1	2	0	0	3	1	1	1	1	2	5	2	0	2	2	0	1	1.01136	0.165873	0.70632	-	0.957381	-0.0782135	0.862982	0.914503	1.21369	0.19343	0.79198	0.838754	1.59524	0.226533	0.441306	-	1.36777	-0.317743	0.354269
ENSMUSG00000001424	684	697	550	592	658	551	663	595	360	487	284	303	468	320	742	800	1057	1697	884	873	1445	1200	1086	1214	924	473	746	1359	775	537	505.539	-0.561153	1.36307e-09	8.96898e-09	804.6	-0.396961	0.00153549	0.0048796	690.733	-0.964951	2.12185e-12	1.00914e-11	947.16	-0.0620942	0.711365	0.896618	744.928	-0.313935	0.0448463
ENSMUSG00000001435	74	91	76	87	216	233	225	231	38	55	25	80	80	92	178	252	280	427	341	351	790	610	177	179	264	114	288	575	374	288	61.6827	-0.867775	0.000136888	0.000449435	168.196	-1.38158	1.05132e-13	1.29356e-12	153.228	-2.29513	6.12528e-27	5.86921e-26	223.747	-0.420497	0.0347059	0.168561	127.93	-0.875647	5.95279e-05
ENSMUSG00000001436	186	228	110	123	202	158	201	133	99	134	102	98	113	96	203	174	214	340	248	244	391	355	278	284	288	138	225	366	201	143	135.395	-0.298569	0.127158	0.201458	187.903	-0.208504	0.214103	0.338323	168.056	-0.525601	0.000493904	0.00112138	231.766	0.216037	0.135723	0.398142	194.542	-0.406768	0.0263649
ENSMUSG00000001440	6745	4968	4314	4171	6391	4598	5261	4322	3741	5073	2986	2853	4248	3338	5885	4984	7315	8828	6104	5564	7932	5160	7121	5103	6080	4478	4797	5490	4098	3712	4423.23	-0.166106	0.033159	0.0638661	5689.68	-0.106647	0.192796	0.311627	5215.54	-0.275236	1.50589e-05	4.11115e-05	6080.3	-0.0772803	0.517382	0.786826	5253.75	-0.0166778	0.89195
ENSMUSG00000001441	4471	3847	3357	3449	4452	3816	3818	3414	3309	4582	2595	2157	3117	2847	4490	4496	5670	7271	4999	4862	6279	4755	4237	4659	4859	3359	4415	4649	3292	2929	3576.48	0.0609865	0.333012	0.442308	4473.33	-0.210928	0.000291832	0.00108384	4386.82	-0.151464	0.00321418	0.00646146	4775.48	-0.180051	0.125977	0.380965	3975.19	-0.0154428	0.899
ENSMUSG00000001444	2	1	4	5	1	0	2	1	1	0	0	3	0	0	10	9	19	20	1	4	5	2	12	13	9	5	2	2	3	1	1.8852	-1.04405	0.0512084	0.0928129	7.95989	-1.45027	0.000625647	0.00217132	6.92169	-3.12887	2.79855e-06	8.28658e-06	11.4115	-0.314198	0.298407	0.612605	6.06014	-0.892762	0.0182833
ENSMUSG00000001445	865	776	608	726	1074	815	886	751	552	734	382	364	559	554	650	525	618	999	623	606	894	835	967	1081	941	397	794	1100	575	367	643.123	-0.246907	0.0139685	0.0298565	712.649	0.413554	0.000488684	0.00173229	612.322	0.165592	0.214541	0.28514	744.657	0.362668	0.0395882	0.184449	766.797	0.0358355	0.833823
ENSMUSG00000001467	2228	1822	1539	1328	2719	1651	2092	1593	2174	2852	1672	2109	3411	2804	1801	1628	2281	2931	2237	2180	2861	2235	2821	2440	2390	1482	2448	2653	1765	1404	1913.9	0.559282	6.83582e-13	6.2333e-12	1878.3	-0.00371004	0.960703	0.976394	2159.26	0.55608	3.05581e-22	2.42085e-21	2159.21	0.223171	0.00105115	0.0119558	1935.13	-0.216605	0.015177
ENSMUSG00000001472	6694	6674	4555	4947	8164	6294	8002	6332	4092	5721	3411	2869	4591	3460	4180	3798	5328	7854	5890	5585	8237	6941	7586	8226	6133	2916	6539	9697	5592	3943	4997.09	-0.184594	0.00431994	0.0104514	5385.69	0.44668	5.98577e-07	3.49435e-06	4720.41	0.262234	0.00349772	0.00699543	5497.96	0.336051	0.0473413	0.205736	5731.05	0.0947213	0.575283
ENSMUSG00000001473	94	76	63	71	83	66	59	78	55	59	43	58	74	63	81	88	121	133	85	124	148	130	105	69	103	53	75	129	67	63	64.2328	-0.330244	0.0665725	0.116095	87.8476	-0.155157	0.286787	0.422813	77.6319	-0.493367	0.00521414	0.0101507	91.1132	-0.203184	0.242356	0.549804	77.2213	0.0641261	0.725758
ENSMUSG00000001482	852	826	696	718	926	655	860	621	592	812	524	402	552	508	580	667	770	1295	747	818	1032	945	845	1142	772	388	780	1235	783	502	703.315	-0.082447	0.330043	0.439193	780.547	0.253793	0.0392449	0.0843199	715.787	0.170575	0.202348	0.271167	769.499	0.0616443	0.746227	0.912294	758.104	0.188491	0.301839
ENSMUSG00000001493	53	65	30	38	45	29	20	53	7	8	12	1	12	8	12	10	15	20	6	8	19	16	54	44	40	21	13	26	19	10	28.5914	-1.88994	1.94071e-08	1.116e-07	31.1738	1.8664	2.61862e-12	2.80665e-11	11.6642	-0.0992555	0.807683	0.851184	26.3909	1.36891	3.11306e-08	1.37319e-06	41.6119	0.375994	0.0966545
ENSMUSG00000001494	0	0	0	0	1	1	1	0	0	0	1	0	2	2	1	2	1	0	4	0	1	4	1	2	4	3	0	4	3	0	0.194131	0.234919	0.380851	-	0.511097	-0.607268	0.133867	-	0.776051	-0.406215	0.585495	0.658766	1.94198	0.407395	0.199915	-	1.25187	-0.831476	0.0147376
ENSMUSG00000001496	0	2	0	0	2	1	0	0	1	0	0	0	0	1	4	1	11	13	0	6	7	5	1	8	4	2	3	5	1	2	0.403016	-0.0311299	0.929325	-	3.12848	-1.49087	0.00335264	0.00982119	3.31849	-2.06243	0.00492783	0.00962595	4.9693	-0.307429	0.372556	-	1.96485	-0.725444	0.0443079
ENSMUSG00000001497	0	2	1	0	2	0	0	1	1	1	3	0	1	0	0	0	0	0	0	1	1	0	0	0	0	0	1	0	0	0	1.25812	0.525912	0.314205	-	0.411981	0.490935	0.175386	-	0.965776	1.84336	0.0140169	0.0251768	0	-	-	-	0.393403	0.280079	0.210525
ENSMUSG00000001504	131	105	89	77	172	126	122	137	82	81	56	91	109	117	118	85	130	172	165	170	224	195	150	171	103	76	203	239	115	87	86.1662	-0.249316	0.13846	0.216251	109.447	-0.0115608	0.935469	0.960296	97.6608	-0.263929	0.134148	0.189706	121.439	0.114921	0.517001	0.786462	108.507	-0.120142	0.500429
ENSMUSG00000001506	589	903	787	532	873	748	1045	802	134	358	116	374	450	352	2171	2861	3079	2970	2342	3276	5876	3973	2313	2488	2139	1576	2223	5892	3094	2202	464.121	-1.5961	5.72765e-09	3.54117e-08	1635.1	-1.60123	7.30624e-15	9.92055e-14	1455.67	-3.28956	2.93484e-38	4.21718e-37	2419.25	-0.245037	0.110172	0.35175	1357.53	-1.31506	5.19165e-12
ENSMUSG00000001507	651	544	458	506	483	405	544	421	497	668	348	221	298	220	684	602	631	1042	540	476	639	507	1003	1150	907	327	466	813	479	277	511.314	0.0754233	0.418219	0.528598	620.362	-0.134283	0.260451	0.393212	608.13	-0.0644955	0.639836	0.707354	760.481	0.250802	0.235564	0.541237	655.156	-0.377097	0.0713832
ENSMUSG00000001508	2	2	2	2	2	2	2	2	4	5	1	0	3	2	1	3	0	1	3	0	3	1	2	7	6	1	4	11	5	4	2.49769	0.53716	0.309945	0.418425	1.74279	0.447488	0.378411	0.518898	2.28494	1.20056	0.0924266	0.136563	2.6357	0.534819	0.102103	-	2.83383	-0.361653	0.353731
ENSMUSG00000001510	23	11	14	7	1	2	2	3	0	0	2	0	1	0	0	3	2	0	0	0	1	0	9	2	1	4	2	0	3	0	7.48673	-2.34102	4.76025e-06	1.98012e-05	7.94885	2.42159	2.04967e-07	1.27502e-06	1.11206	-0.105046	0.885416	0.913435	2.72724	0.46902	0.136504	-	8.83561	1.20484	0.00138361
ENSMUSG00000001517	47	48	47	75	61	39	60	42	21	21	9	17	15	15	147	106	126	230	128	124	148	187	105	143	98	71	127	101	87	55	37.3346	-1.37212	4.42681e-05	0.000156899	96.8689	-1.04778	2.06657e-05	9.5031e-05	80.6504	-2.56124	1.28128e-20	9.52814e-20	123.521	-0.354789	0.0639091	0.251232	77.242	-0.64098	0.00915321
ENSMUSG00000001518	168	129	134	107	221	140	205	139	170	215	131	127	185	162	187	159	294	368	263	186	369	259	251	207	211	97	215	228	146	124	149.034	0.534937	5.16932e-05	0.00018139	181.023	-0.541509	0.000346859	0.00126987	204.814	-0.0144561	0.923522	0.943575	209.331	-0.232161	0.166967	0.447554	155.778	-0.28258	0.0893501
ENSMUSG00000001520	95	61	45	81	195	82	140	110	123	168	113	197	281	239	49	44	42	81	60	62	72	52	86	77	46	38	81	77	60	70	98.4915	1.09038	8.02901e-08	4.31284e-07	62.0434	0.667337	0.00385231	0.0110969	94.7202	1.80822	8.23235e-24	6.98051e-23	56.0675	0.290201	0.182143	0.470105	64.4663	0.351385	0.133583
ENSMUSG00000001521	331	240	197	211	396	270	276	295	319	469	263	245	332	262	236	206	266	391	297	255	369	338	306	298	236	177	303	374	201	241	285.341	0.698364	7.40552e-11	5.58443e-10	251.994	0.149867	0.18397	0.300802	307.101	0.851506	4.84049e-16	2.88362e-15	256.72	0.0407094	0.731269	0.905885	242.933	0.115886	0.34701
ENSMUSG00000001524	91	105	57	77	79	82	88	55	98	133	94	53	104	73	70	89	74	148	77	55	112	115	128	132	81	62	72	139	65	56	92.892	0.579551	0.000658678	0.00190725	86.2332	0.111616	0.576701	0.698757	100.898	0.698815	0.000505481	0.0011454	94.7388	0.200027	0.327762	0.638565	88.3005	-0.0899248	0.643406
ENSMUSG00000001525	12564	12235	9365	9633	7730	6825	8124	6963	2975	3915	2145	1723	2561	1896	21941	18221	26616	42717	28123	24663	41876	31522	21026	27425	20365	8191	13288	27166	14183	9053	7145.36	-1.67957	8.83805e-151	1.19708e-147	17679	-0.954825	3.13742e-18	5.57291e-17	14283.1	-2.63459	3.12719e-92	1.35405e-90	21923.2	-0.339233	0.0957523	0.323278	14259.6	-0.544098	0.00582603
ENSMUSG00000001542	417	300	283	193	500	342	359	237	644	958	527	586	882	666	62	69	86	88	74	61	71	52	90	92	112	165	167	125	83	127	473.109	1.41443	1.23116e-21	2.26523e-20	194.597	2.19049	2.55474e-37	1.33468e-35	394.458	3.67976	2.05704e-187	3.0664e-185	101.14	0.674425	-	-	211.47	1.17832	4.46393e-05
ENSMUSG00000001552	516	558	435	505	312	222	266	205	277	331	224	199	296	333	839	910	902	1547	791	709	1008	852	869	1330	762	426	436	806	372	244	395.832	-0.666827	1.37151e-07	7.11537e-07	735.622	-0.705994	2.03545e-07	1.26699e-06	641.692	-1.38552	2.16183e-23	1.7911e-22	908.363	-0.171156	0.402787	0.700529	645.192	-0.480146	0.0217179
ENSMUSG00000001555	108	152	112	94	117	107	90	110	50	67	33	59	66	46	170	190	213	235	178	147	326	250	166	178	221	98	132	350	165	122	84.3703	-1.01176	1.53288e-06	6.85918e-06	154.255	-0.47448	0.00447553	0.0126735	123.393	-1.51534	2.89875e-17	1.83968e-16	179.887	-0.156482	0.363611	0.671359	136.869	-0.289329	0.14852
ENSMUSG00000001558	6	6	1	5	4	7	5	4	1	7	3	2	5	5	1	2	18	12	5	10	11	2	13	4	4	5	6	10	4	4	3.8777	-0.0832134	0.871781	0.915508	5.6404	-0.290878	0.556193	0.682516	5.31545	-0.434504	0.524879	0.603567	6.74453	-0.0468384	0.892167	0.964919	5.21463	-0.208528	0.587998
ENSMUSG00000001566	0	0	0	0	0	0	0	0	0	0	0	0	0	0	0	0	0	0	0	0	0	0	0	0	0	0	0	0	0	0	0	-	-	-	0	-	-	-	0	-	-	-	0	-	-	-	0	-	-
ENSMUSG00000001569	588	439	375	302	555	417	497	363	374	482	293	269	414	345	362	322	380	547	344	296	415	314	485	361	417	327	349	390	270	245	395.335	0.0501861	0.679407	0.762486	406.317	0.375404	0.00217961	0.00668141	387.804	0.429966	1.60015e-05	4.35388e-05	394.518	0.139715	0.303875	0.617788	404.264	0.235279	0.113354
ENSMUSG00000001576	2115	1988	1541	1669	1565	1283	1306	1099	1848	2489	1371	708	1073	854	2101	2346	2809	4310	2145	2050	3033	2630	2859	3239	2793	1470	1681	2434	1646	1056	1821.48	0.233167	0.000361171	0.00110007	2247.74	-0.316415	0.000727615	0.00248965	2322.13	-0.087856	0.414872	0.497765	2630.15	-0.0109361	0.935781	0.979632	2126.3	-0.291163	0.0196094
ENSMUSG00000001583	1	0	1	1	0	2	0	0	0	0	0	0	0	1	0	1	2	1	0	0	1	0	0	0	0	1	0	0	0	0	0.417417	-0.506313	0.228194	-	0.857139	-0.0191401	0.968256	0.980907	0.465603	-0.915177	0.193073	-	0.63917	-0.186503	0.420966	-	0.576521	0.210633	0.441863
ENSMUSG00000001588	0	0	1	1	1	0	2	0	2	1	0	0	1	0	0	2	0	0	4	3	2	1	0	1	0	1	0	1	0	0	0.743259	0.29031	0.54624	-	0.593103	0.0415115	0.914377	-	0.792058	0.458106	0.528862	0.607185	0.596508	0.00670292	0.972677	-	0.575226	0.0239003	0.929056
ENSMUSG00000001604	1	3	1	1	2	1	3	0	3	1	2	3	3	5	5	5	4	3	2	2	4	5	1	2	6	0	1	1	5	2	1.76607	0.33369	0.537789	0.640325	2.82252	-0.735671	0.139409	0.241183	3.30298	-0.451246	0.485698	0.566759	3.21642	-0.333652	0.324064	-	1.7509	-0.121762	0.739141
ENSMUSG00000001622	0	0	0	0	0	0	0	0	0	0	0	0	0	0	1	0	0	0	0	0	0	0	0	0	0	0	0	0	0	0	0	-	-	-	0.133151	-0.140821	0.522301	-	0.144833	-0.249469	0.580232	-	0.140568	-0.0675745	0.520961	-	0	-	-
ENSMUSG00000001627	837	671	584	500	760	653	594	546	453	714	393	370	534	460	1057	1064	1323	1802	962	996	1286	914	1092	852	992	660	737	783	644	549	572.93	-0.133234	0.181923	0.270869	923.731	-0.696002	5.57341e-18	9.7318e-17	886.023	-0.833129	2.93238e-23	2.41924e-22	1069.48	-0.377979	0.000112898	0.00187685	750.234	-0.299146	0.00708373
ENSMUSG00000001630	730	558	579	508	506	391	458	346	793	896	654	339	553	528	321	351	433	470	294	237	300	209	556	364	467	448	413	281	262	260	673.937	0.591083	4.43698e-07	2.14162e-06	500.233	0.892667	2.66679e-15	3.75948e-14	594.005	1.49185	3.76014e-38	5.3754e-37	428.871	0.36921	0.0493763	0.211335	528.773	0.481842	0.010329
ENSMUSG00000001632	275	258	150	170	221	202	221	163	224	305	224	167	262	172	238	190	284	442	297	189	300	314	315	277	210	163	266	301	190	143	225.872	0.448311	0.001496	0.00402529	238.068	-0.106878	0.462351	0.598237	264.3	0.342882	0.0197101	0.0343231	253.732	-0.0877099	0.550297	0.809307	219.124	-0.0070278	0.961744
ENSMUSG00000001642	10	17	11	9	41	43	31	31	10	28	17	20	17	24	25	13	17	38	56	40	64	54	25	21	24	20	31	59	21	33	14.443	0.7056	0.054619	0.0980258	16.461	-0.563612	0.0919419	0.17257	20.1282	0.15732	0.675622	0.739673	22.4587	0.111881	0.679516	0.883053	16.7694	-0.639276	0.0295545
ENSMUSG00000001655	0	0	0	0	0	0	0	0	0	0	0	0	0	0	0	0	0	0	0	0	0	0	0	0	0	0	0	0	0	1	0	-	-	-	0	-	-	-	0	-	-	-	0	-	-	-	0	-	-
ENSMUSG00000001656	0	0	0	0	0	0	0	0	0	0	0	0	0	0	0	0	0	0	0	0	1	0	0	0	0	0	0	0	0	0	0	-	-	-	0	-	-	-	0	-	-	-	0	-	-	-	0	-	-
ENSMUSG00000001657	0	0	0	0	0	0	0	1	0	0	0	0	0	0	0	0	1	0	0	0	0	0	0	0	0	0	0	0	0	0	0	-	-	-	0.103009	-0.119778	0.557427	-	0.112565	-0.215587	0.611315	-	0.109482	-0.0572899	0.555607	-	0	-	-
ENSMUSG00000001661	0	0	0	0	0	0	0	0	0	0	0	0	0	0	0	0	0	0	0	0	0	0	0	0	0	0	0	0	0	0	0	-	-	-	0	-	-	-	0	-	-	-	0	-	-	-	0	-	-
ENSMUSG00000001663	42	58	15	29	34	35	28	36	24	28	19	19	39	26	48	32	48	68	52	48	84	60	62	41	43	23	51	72	43	29	29.2468	-0.335015	0.315035	0.423575	40.4053	-0.138234	0.621388	0.735301	35.4544	-0.519202	0.0392453	0.0638971	43.702	-0.0739962	0.726864	0.903934	37.0506	-0.0459134	0.869531
ENSMUSG00000001665	12	21	16	13	46	18	35	22	25	42	26	27	46	31	5	11	6	9	3	2	3	10	8	6	12	8	13	15	9	13	22.3154	1.07741	0.000304702	0.000940932	12.1597	1.10331	0.00277796	0.00830202	19.5888	2.33626	8.39529e-11	3.58424e-10	8.29551	0.179442	0.589784	0.831163	12.288	0.790374	0.0173629
ENSMUSG00000001666	228	313	135	154	179	153	221	151	140	195	135	139	212	140	192	148	241	376	155	215	283	224	297	298	203	161	170	327	151	89	179.103	-0.176058	0.404188	0.514846	212.996	0.122335	0.546851	0.674596	191.477	-0.0616658	0.708279	0.767849	230.002	0.167592	0.307996	0.621379	215.391	-0.039309	0.844423
ENSMUSG00000001670	0	1	0	0	0	1	0	1	1	1	1	2	0	0	0	0	0	0	0	0	0	0	0	0	0	0	0	0	0	0	0.592922	0.543874	0.249433	-	0.126226	0.152091	0.488385	-	0.529959	1.39363	0.0528086	-	0	-	-	-	0.120414	0.0827863	0.517985
ENSMUSG00000001672	3	4	4	1	2	8	6	2	4	2	2	3	2	6	7	8	20	19	23	19	16	19	10	9	4	5	5	13	9	7	2.84767	0.0286234	0.95666	0.971445	7.30055	-1.37111	0.001459	0.0046558	7.59846	-1.49777	0.00589942	0.0113759	9.56081	-0.523157	0.10664	0.345074	4.75096	-0.609224	0.112203
ENSMUSG00000001674	56	41	36	34	53	37	44	31	47	72	38	34	56	43	65	40	68	96	49	40	74	95	38	66	64	36	51	58	45	34	45.2432	0.492124	0.0151428	0.0321092	51.7185	-0.349161	0.0785678	0.151588	57.9996	0.141897	0.496463	0.577079	57.3157	-0.194795	0.399979	0.698549	45.336	-0.116914	0.623204
ENSMUSG00000001687	8742	5736	5437	4680	9738	5716	5935	5173	7216	9272	5462	5807	8335	7112	2638	2582	3015	3421	2344	2442	2807	1972	4985	3371	3341	3120	3908	3163	2389	2277	6514.42	0.446156	0.00017716	0.000570699	4620.4	1.33364	5.22895e-26	1.49588e-24	5132.92	1.79775	3.03941e-71	9.23073e-70	3304.9	0.463738	0.00247378	0.0236505	4890.28	0.838923	1.69613e-07
ENSMUSG00000001700	683	572	473	380	743	401	659	359	643	784	530	487	883	580	217	223	288	297	178	194	275	176	621	412	418	217	409	376	249	214	573.403	0.513093	1.12006e-06	5.10309e-06	398.818	1.31462	7.95003e-29	2.669e-27	459.003	1.84195	3.21283e-64	8.39895e-63	327.904	0.744727	6.1735e-06	0.000150907	457.504	0.52082	0.00157721
ENSMUSG00000001707	407	317	266	256	317	334	301	247	161	223	142	106	214	191	563	529	730	1026	611	544	847	740	618	612	600	320	437	569	398	252	243.066	-0.627267	3.33441e-09	2.11271e-08	476.589	-0.857168	1.57947e-20	3.24174e-19	425.119	-1.49187	4.02498e-45	6.97425e-44	598.244	-0.248368	0.0225544	0.125472	405.198	-0.586747	5.05549e-07
ENSMUSG00000001729	2026	1931	1495	1544	2199	1716	1783	1605	1159	1490	931	936	1447	1089	2591	2175	3146	4941	2668	2301	3756	3069	3045	3539	2919	1396	1672	3069	1674	1239	1465.94	-0.36088	3.48857e-11	2.7192e-10	2331.85	-0.520631	5.33916e-07	3.13279e-06	2110.13	-0.883831	5.98916e-14	3.14314e-13	2823.19	-0.0860457	0.594634	0.83438	2135.45	-0.410247	0.00587009
ENSMUSG00000001739	4	2	0	1	0	0	0	1	0	0	1	0	2	0	6	5	5	16	4	1	1	3	3	11	4	4	0	0	3	1	1.02922	-0.543625	0.280814	-	4.18466	-1.19465	0.0134467	0.0335721	3.8432	-2.34086	0.000970044	0.00211088	6.38036	-0.185567	0.590415	-	3.38675	-0.69303	0.0754513
ENSMUSG00000001741	16	9	6	5	15	13	20	12	7	18	15	10	18	13	17	10	14	14	14	23	24	28	19	10	14	8	12	33	16	10	10.6901	0.663871	0.106516	0.173153	10.9295	-0.297171	0.418389	0.557748	13.7168	0.410052	0.31366	0.394586	13.0452	0.000195893	0.999479	0.999736	10.2393	-0.257493	0.443968
ENSMUSG00000001750	64	50	42	50	104	71	63	72	78	92	72	84	137	105	54	38	61	95	57	48	101	72	87	74	41	28	69	77	60	61	64.4765	0.826491	5.96988e-06	2.44119e-05	54.7104	0.0679398	0.721737	0.81491	70.8494	0.906219	4.16138e-06	1.20928e-05	56.4586	0.0200492	0.931831	0.978901	52.2365	0.0561569	0.810582
ENSMUSG00000001751	66	69	47	71	70	53	63	51	41	70	47	39	58	37	100	79	102	141	75	89	126	94	127	104	120	47	80	148	58	48	57.6949	-0.0798958	0.712536	0.788829	81.2444	-0.400414	0.0220513	0.0514707	77.435	-0.489952	0.00806035	0.0151635	98.5606	0.0291624	0.870454	0.957519	77.6503	-0.397505	0.0577101
ENSMUSG00000001755	356	391	278	279	249	208	266	217	162	221	149	131	198	157	225	211	300	436	198	214	279	233	422	361	338	163	199	333	196	136	253.2	-0.677933	3.21787e-09	2.04181e-08	304.026	0.488282	1.40612e-05	6.65718e-05	228.224	-0.191741	0.125354	0.178576	293.404	0.255836	0.0857584	0.302046	313.262	0.228552	0.12235
ENSMUSG00000001761	266	318	238	257	354	276	302	247	170	237	130	161	253	174	321	453	451	567	331	360	588	464	462	438	491	254	399	574	336	237	224.345	-0.41674	0.00256265	0.00652257	347.189	-0.404189	0.0075126	0.0200603	306.737	-0.832218	1.10192e-07	3.68212e-07	419.452	0.000735902	0.996078	0.998774	329.54	-0.391808	0.00665645
ENSMUSG00000001763	543	311	267	265	287	197	199	145	590	771	486	142	179	169	84	90	143	175	156	128	199	164	199	176	119	107	131	241	145	147	458.208	1.0254	9.48247e-11	7.08089e-10	237.956	1.75377	7.09629e-24	1.77308e-22	371.611	2.83002	6.82509e-136	5.48479e-134	132.693	0.425112	0.0118403	0.0782866	245.269	1.28212	4.33829e-12
ENSMUSG00000001767	414	338	314	265	413	304	344	226	266	359	262	195	291	277	350	307	471	448	398	281	384	232	330	259	304	256	291	293	212	218	311.199	0.0318549	0.777818	0.840926	355.856	0.0604163	0.607217	0.723326	342.685	0.0925746	0.490405	0.571295	336.046	-0.27291	0.0901138	0.311398	308.483	0.347175	0.0214997
ENSMUSG00000001768	1548	1208	1068	934	1198	810	969	705	1082	1737	811	1063	1133	985	1119	1285	1478	2007	752	749	1065	695	1732	1260	1422	1166	976	858	778	665	1159.34	0.18714	0.101412	0.166154	1289.41	0.00591116	0.948413	0.96868	1303.84	0.192004	0.104951	0.152866	1409.93	0.0920556	0.493277	0.770315	1266.94	-0.0767017	0.562291
ENSMUSG00000001773	151	150	107	106	229	119	139	129	214	301	167	216	296	316	29	40	56	34	69	65	66	38	85	57	52	74	102	70	42	54	169.525	0.99677	4.32188e-18	6.14203e-17	87.8104	1.89549	4.50934e-20	9.09267e-19	134.304	2.92138	5.11173e-40	7.75617e-39	55.1256	0.749407	0.00560112	0.0444975	98.8475	0.978182	7.02524e-06
ENSMUSG00000001774	2101	1630	1503	1226	1709	1303	1671	1064	1659	2193	1445	1123	1689	1687	1197	1087	1560	1308	1318	1169	1283	706	1256	861	1147	1151	1155	887	759	936	1651.84	0.329047	0.000592418	0.00173364	1454.79	0.59269	3.02795e-05	0.000135385	1533.75	0.926556	4.05385e-10	1.64924e-09	1205.16	-0.0384551	0.857501	0.95284	1366.61	0.612504	0.00236046
ENSMUSG00000001783	2072	1979	1560	1598	1824	1539	1672	1269	1148	1580	967	878	1389	1087	1687	1705	2135	3299	1683	1709	2601	2097	2468	2625	2332	1262	1384	2599	1558	1044	1511.04	-0.362608	4.38585e-11	3.38414e-10	1937.41	0.0503302	0.559717	0.685428	1664.6	-0.314044	0.00104979	0.00227226	2106.23	0.122926	0.312624	0.625336	1924.25	-0.06565	0.552407
ENSMUSG00000001785	241	222	208	185	234	214	257	206	106	220	115	135	173	153	362	270	366	577	402	356	464	422	366	325	363	178	280	390	262	195	179.127	-0.375043	0.0207849	0.0423986	288.412	-0.530862	5.07573e-05	0.000218591	259.491	-0.912706	3.89893e-07	1.2445e-06	336.45	-0.200804	0.165717	0.446144	251.797	-0.310671	0.0227333
ENSMUSG00000001786	507	529	388	532	1064	755	857	791	391	534	297	458	743	589	936	725	1170	1179	1765	1584	1935	1229	731	866	791	544	1219	1409	906	913	444.375	-0.0981004	0.486875	0.59328	712.45	-0.69644	1.33059e-06	7.35871e-06	688.232	-0.806754	4.84328e-11	2.1088e-10	848.448	-0.287719	0.0368541	0.175591	597.931	-0.38557	0.0121541
ENSMUSG00000001794	6608	4021	4581	4550	6492	6042	3950	6347	4440	5608	2989	3870	5961	4782	3224	3007	3690	6032	3753	4655	6135	4594	5436	4974	5680	4142	3142	5711	3505	3295	4566.52	-0.0136727	0.925831	0.951854	4427.15	0.640368	6.1815e-06	3.09059e-05	4069.89	0.634082	9.88572e-08	3.3147e-07	4469.83	0.51827	0.000136893	0.0022043	4948.08	0.118711	0.450987
ENSMUSG00000001802	1341	1088	845	1042	1259	1007	1015	1092	795	1058	610	517	824	686	1241	1176	1777	2380	1588	1453	2264	1877	1656	1663	1325	768	1240	1718	1005	827	939.453	-0.208534	0.0218886	0.044372	1295.28	-0.261377	0.00985475	0.0255103	1186.97	-0.474612	7.22174e-07	2.25317e-06	1429.39	-0.128785	0.307294	0.620445	1171.32	-0.118094	0.361001
ENSMUSG00000001804	0	0	0	0	0	1	0	0	0	0	0	0	0	0	0	0	0	0	2	1	0	1	0	0	0	0	0	1	3	0	0	-	-	-	0	-	-	-	0	-	-	-	0	-	-	-	0	-	-
ENSMUSG00000001815	0	0	0	0	0	0	0	0	0	0	0	0	0	0	0	0	0	0	0	0	0	0	0	0	0	0	0	0	0	0	0	-	-	-	0	-	-	-	0	-	-	-	0	-	-	-	0	-	-
ENSMUSG00000001819	1	0	0	0	0	0	0	0	0	0	0	0	0	0	0	0	0	0	0	0	0	0	0	0	0	0	0	0	0	0	0.10932	-0.116183	0.60744	-	0.11296	0.141551	0.50504	-	0	-	-	-	0	-	-	-	0.107583	0.076578	0.534813
ENSMUSG00000001823	0	0	0	0	0	0	0	0	0	0	0	0	0	0	0	0	0	0	0	0	0	0	0	0	0	0	0	0	0	0	0	-	-	-	0	-	-	-	0	-	-	-	0	-	-	-	0	-	-
ENSMUSG00000001827	3	2	0	2	5	2	4	6	1	5	1	4	2	8	3	3	5	8	8	2	14	19	2	6	8	0	4	7	6	5	1.8218	0.28005	0.605074	0.698953	2.89573	-0.688249	0.16146	0.271963	3.23035	-0.419419	0.506869	0.586522	4.01752	-0.047093	0.891522	-	2.58798	-0.36232	0.336563
ENSMUSG00000001829	404	400	331	300	636	409	457	440	315	412	239	279	392	324	489	433	602	783	666	586	836	624	538	576	532	305	575	742	384	387	335.24	0.0272247	0.767828	0.83338	447.786	-0.355818	1.99751e-05	9.20111e-05	437.503	-0.331494	9.18458e-05	0.000229356	514.611	-0.0938736	0.359407	0.66774	409.879	-0.245882	0.0317858
ENSMUSG00000001833	8547	6521	6227	5470	9340	5866	6788	5389	9766	14501	9098	7891	11706	10916	4018	4250	5944	4417	5118	4332	4354	2424	4723	3737	4062	5297	5464	4013	3018	4038	8559.66	0.916713	4.84281e-24	1.07667e-22	5745.77	0.780672	7.26386e-07	4.19287e-06	7946.83	1.6983	4.5644e-22	3.58398e-21	4661.75	0.118503	0.623415	0.85106	5658.46	0.614047	0.0064023
ENSMUSG00000001844	244	233	170	213	219	163	208	178	171	240	156	125	152	142	184	139	213	312	186	194	293	239	303	240	238	157	181	310	181	126	199.842	0.00216364	0.985498	0.990448	209.18	0.354794	0.00674914	0.018285	196.155	0.35728	0.00838063	0.015706	216.291	0.292759	0.0267953	0.140849	219.373	0.0641008	0.600323
ENSMUSG00000001847	5900	5288	4017	4278	6432	4628	5025	4717	3792	5702	3077	3234	5062	3994	4401	4634	6000	8411	4895	5214	6983	5779	7277	6243	5771	3904	5764	6691	4630	3003	4440.39	-0.0407278	0.505683	0.610231	5188.64	0.0649812	0.337463	0.477113	4874.88	0.0220972	0.798836	0.843802	5645.89	0.140007	0.0876055	0.306403	5178.65	-0.0666193	0.263943
ENSMUSG00000001855	488	416	290	325	554	345	401	397	354	416	230	291	432	271	409	411	517	853	503	429	672	588	503	560	472	287	464	687	372	295	348.779	0.00620287	0.954928	0.970526	440.065	-0.19021	0.109555	0.198978	424.909	-0.185869	0.190468	0.257406	480.532	-0.0945185	0.48072	0.761629	403.629	-0.0832582	0.481358
ENSMUSG00000001864	79	97	58	77	150	112	135	103	103	152	89	142	209	195	232	201	297	468	355	343	577	539	221	257	265	120	250	424	265	171	92.8213	0.723162	1.60308e-05	6.10974e-05	170.374	-1.54783	5.88232e-21	1.23056e-19	197.466	-0.844585	5.61568e-08	1.92933e-07	244.526	-0.287868	0.0869415	0.304793	138.529	-1.19344	3.1438e-10
ENSMUSG00000001865	0	0	0	0	0	0	0	0	0	3	1	0	7	0	67	35	43	42	61	65	15	12	4	5	0	5	5	2	1	5	0.548099	0.738238	0.0857462	-	21.6281	-4.17951	2.06146e-19	4.00387e-18	24.2076	-3.78352	2.05015e-11	9.13631e-11	24.839	-2.25123	6.92351e-12	6.05652e-10	1.74086	-0.865013	0.0112357
ENSMUSG00000001870	183	50	72	27	196	55	84	45	49	69	33	38	45	58	43	29	35	51	44	39	76	69	36	14	40	15	96	80	39	50	63.7158	-0.399081	0.321963	0.430981	60.2785	1.09468	0.00288096	0.00857312	44.2607	0.813361	0.000437468	0.00100139	31.8155	-0.376684	0.17451	0.459528	52.6421	1.26421	0.000349262
ENSMUSG00000001891	1590	1472	1227	1035	1709	1464	1443	1388	1172	1686	1061	864	1562	1277	1074	1018	1514	1357	1301	1308	1736	1109	1482	997	1287	1159	1558	1289	1076	964	1293.07	0.164006	0.0426051	0.0792344	1276.23	0.392853	0.000661582	0.00228265	1266.49	0.557821	6.77265e-06	1.92653e-05	1236.14	0.14932	0.417937	0.712694	1274.68	0.235102	0.170042
ENSMUSG00000001901	16	41	28	23	67	53	81	53	5	5	3	7	20	16	41	46	55	101	78	65	99	74	66	55	42	24	72	81	72	37	16.585	-1.96441	4.22745e-06	1.77189e-05	40.8816	-0.722378	0.01161	0.0294953	30.3605	-3.00134	1.4111e-13	7.25158e-13	50.5467	-0.200822	0.355014	0.663796	35.2086	-0.467567	0.097923
ENSMUSG00000001909	448	418	299	318	419	303	367	380	260	338	250	203	301	257	423	388	472	739	489	509	667	525	592	543	454	294	439	554	364	293	324.742	-0.184063	0.0649193	0.113583	420.783	-0.121272	0.215026	0.339314	385.291	-0.304047	0.0123246	0.0223925	470.862	0.0412014	0.718888	0.90016	405.713	-0.153105	0.136589
ENSMUSG00000001910	1035	871	654	719	945	728	810	705	748	1060	589	548	855	555	751	782	999	1611	836	835	1364	1195	1155	1243	979	508	891	1187	737	450	789.095	0.148315	0.0381484	0.0720726	888.602	0.00433412	0.968227	0.980907	887.155	0.149583	0.220456	0.291684	956.124	0.0505645	0.745297	0.911866	860.266	-0.0387546	0.784793
ENSMUSG00000001911	1060	1022	724	922	1388	871	922	948	1022	1309	740	967	1508	1299	946	1003	1282	1656	1236	1312	1925	1671	1636	1625	1653	786	1842	2266	1281	913	954.393	0.31113	0.00186282	0.00490072	1043.07	-0.0617001	0.497666	0.630357	1099.63	0.249755	0.000920532	0.00200963	1282.74	0.341169	0.00449454	0.0376463	1130.29	-0.392122	0.00452179
ENSMUSG00000001918	14	9	9	9	39	23	22	28	8	14	7	10	16	15	27	21	22	41	64	72	98	82	24	27	15	14	29	65	38	29	9.68275	0.0819418	0.828829	0.882988	17.7127	-1.00554	0.000953832	0.0031809	18.0573	-0.962573	0.0066096	0.0126455	23.0752	-0.271331	0.293159	0.607474	14.474	-0.638758	0.0348322
ENSMUSG00000001924	8680	7268	6216	6791	8085	6106	6776	6287	5614	7567	4159	3380	5138	3801	8561	8725	11361	18572	8736	9813	13031	11486	10233	12246	10154	5869	6965	12189	7253	5271	6431	-0.151607	0.042052	0.0783629	9009.14	-0.342158	0.00219496	0.00672216	8421.57	-0.497439	6.04777e-05	0.000154704	10236.1	-0.11858	0.401858	0.70016	8165.93	-0.208342	0.0886704
ENSMUSG00000001930	156	158	98	111	289	252	227	154	132	220	103	238	210	271	194	447	235	259	163	228	393	290	237	161	153	87	363	505	281	198	135.438	0.380103	0.0108238	0.0237995	203.669	-0.823524	0.004347	0.0123499	220.423	-0.497146	0.149428	0.208342	220.244	-0.658049	0.0162972	0.0990877	138.725	-0.0802713	0.635318
ENSMUSG00000001942	312	277	267	238	641	413	535	431	282	362	219	312	488	419	294	298	340	535	442	419	612	523	375	337	380	186	479	656	398	318	275.724	0.252386	0.0158853	0.033498	309.845	-0.0855783	0.450598	0.587693	320.211	0.163698	0.144281	0.202161	330.436	-0.0541613	0.680803	0.883841	288.41	-0.0192648	0.886902
ENSMUSG00000001943	4	1	1	5	1	4	2	3	5	2	0	2	7	1	0	0	2	0	3	8	4	3	2	5	1	1	6	6	2	2	2.51	-0.0368966	0.945674	0.964882	1.73679	1.02254	0.0404803	0.0866504	1.38702	1.16572	0.122082	0.174423	1.33474	0.445641	0.119855	-	2.45681	0.204013	0.59519
ENSMUSG00000001946	164	167	101	84	203	143	183	133	117	166	116	98	145	134	180	177	215	265	180	192	318	261	274	217	167	126	286	336	197	122	127.509	0.255148	0.14404	0.223596	161.359	-0.397823	0.00661743	0.0179655	169.058	-0.147458	0.238347	0.311897	196.95	0.0282264	0.840656	0.946607	154.56	-0.404467	0.0226846
ENSMUSG00000001948	14	22	12	11	20	23	15	11	5	7	10	11	20	6	27	10	30	37	21	22	45	30	46	24	14	16	15	25	18	12	11.3232	-0.645507	0.108582	0.175937	19.1313	-0.42533	0.187362	0.304894	16.1298	-1.1342	0.0098061	0.0181769	24.2498	0.0645163	0.830235	0.943026	18.7976	-0.437737	0.168351
ENSMUSG00000001962	88	107	45	48	79	85	89	74	47	79	43	47	72	59	112	69	116	150	164	119	210	160	139	104	101	45	107	147	97	66	62.144	-0.141649	0.56721	0.666406	86.9664	-0.323012	0.144109	0.247866	81.4551	-0.480277	0.0161202	0.0285736	99.6652	-0.0799425	0.684927	0.886017	79.5091	-0.217448	0.356455
ENSMUSG00000001964	307	269	167	203	332	230	262	244	149	192	112	117	166	136	299	264	376	557	298	364	557	440	467	411	365	163	278	424	296	201	191.437	-0.441766	0.000591691	0.0017318	288.281	-0.329832	0.00712312	0.0191653	252.125	-0.779025	9.20117e-10	3.64389e-09	344.461	0.0352209	0.832146	0.944001	277.529	-0.344633	0.0496684
ENSMUSG00000001983	247	258	174	167	304	223	204	197	159	213	126	145	221	160	188	168	218	265	215	172	247	201	253	241	238	140	200	240	163	137	185.876	-0.155193	0.191064	0.282097	207.17	0.315137	0.00485393	0.0136246	185.15	0.16094	0.159101	0.220005	209.104	0.186355	0.102576	0.33735	208.903	0.132166	0.282326
ENSMUSG00000001985	3089	2970	2536	2452	1795	1181	1464	1222	564	788	409	358	463	407	3829	4041	5118	7809	1332	1192	1703	1405	4809	4874	3775	2420	1585	1671	1252	927	1730.94	-2.05475	1.34205e-126	1.07413e-123	3754.37	-0.555949	4.73844e-09	3.62933e-08	2736.79	-2.6176	3.99161e-117	2.48242e-115	4379.16	-0.228371	0.0580165	0.235745	3246.06	-0.309342	0.00480577
ENSMUSG00000001986	2197	1150	1107	1291	3850	2385	2712	2344	4530	6062	3984	2223	3136	3128	567	629	826	690	1762	1507	1345	779	884	713	728	1123	1791	1191	907	1607	2957.07	1.92477	2.49447e-31	8.61227e-30	1078.72	1.30538	1.28849e-12	1.42236e-11	2817.01	3.28975	8.30829e-108	4.60921e-106	801.266	0.480366	-	-	1165.83	0.685899	0.00960092
ENSMUSG00000001988	22	27	12	18	41	27	32	35	5	9	2	6	8	7	21	19	16	33	20	17	28	24	46	53	33	20	24	51	28	13	12.5653	-1.43304	0.000312874	0.000964308	20.4426	0.126116	0.661458	0.767745	13.2001	-1.4375	0.000944837	0.00206039	29.3631	0.758116	0.00252934	0.0240883	27.1845	-0.652361	0.0132599
ENSMUSG00000001995	2880	2621	2284	2371	2566	1911	2117	1883	1388	1752	953	1273	1808	1447	2081	2372	3018	4244	1773	1560	2370	1948	3633	4025	2674	1573	1924	2523	1454	1112	1964.05	-0.721969	7.20002e-16	8.53724e-15	2660.94	0.141191	0.134499	0.234303	2069.31	-0.583599	1.06229e-07	3.55393e-07	2828.39	0.146323	0.358926	0.667164	2665.15	-0.00310726	0.984285
ENSMUSG00000001998	523	352	337	381	451	224	433	363	329	460	300	286	333	376	424	438	522	374	560	372	416	215	387	288	304	463	424	275	235	334	375.46	0.0576337	0.646104	0.733974	419.014	0.111235	0.578139	0.700006	405.161	0.169282	0.438673	0.521515	412.946	-0.0777838	0.771764	0.921803	385.689	0.197233	0.437579
ENSMUSG00000001999	314	260	199	214	271	283	281	227	167	255	156	179	240	182	143	142	220	249	148	142	236	140	326	226	221	190	162	251	158	150	216.57	-0.163965	0.125	0.198539	215.755	0.701471	3.40578e-11	3.27165e-10	187.055	0.538746	1.01631e-05	2.82916e-05	211.115	0.493684	0.000744392	0.00901317	239	0.197424	0.14297
ENSMUSG00000002006	768	831	660	768	926	793	935	813	587	810	445	331	552	461	2082	1908	2694	4405	2423	2293	3560	2892	1643	2227	1646	798	1237	2197	1290	869	680.477	-0.139163	0.252557	0.354204	1599.32	-1.46854	5.91068e-26	1.68106e-24	1598.35	-1.62819	1.19321e-33	1.46272e-32	2041.89	-0.608025	0.000885914	0.010411	1108.75	-0.781088	2.73886e-05
ENSMUSG00000002007	19	13	4	13	26	7	21	9	51	53	54	50	68	63	0	2	1	0	2	0	3	1	5	4	6	1	10	3	2	8	31.1031	2.12403	5.22177e-11	3.98893e-10	6.8655	2.52019	1.59893e-07	1.00779e-06	28.3605	5.3898	1.0126e-23	8.55283e-23	2.3381	0.73138	0.0257861	-	7.91833	1.16175	0.00173705
ENSMUSG00000002010	477	484	316	342	537	452	600	514	382	467	333	327	490	375	251	215	350	525	408	450	666	526	527	461	385	192	430	703	390	276	392.971	0.168005	0.100229	0.164553	361.997	0.609088	4.13519e-06	2.12346e-05	358.437	0.784197	9.66588e-08	3.24322e-07	345.179	0.343644	0.048641	0.209397	383.475	0.250452	0.11099
ENSMUSG00000002012	272	276	194	242	753	618	664	672	142	163	105	347	441	370	247	227	369	464	382	418	574	449	440	425	362	197	526	707	383	272	192.734	-0.64821	7.94795e-07	3.70427e-06	275.299	-0.0645129	0.59056	0.710092	223.231	-0.720044	7.85775e-08	2.66215e-07	327.654	0.258569	0.0565356	0.232151	288.814	-0.313202	0.025332
ENSMUSG00000002014	638	741	447	454	572	517	603	512	305	517	300	290	430	275	444	367	584	836	507	599	792	750	716	755	726	384	505	938	584	322	466.709	-0.413429	0.0027398	0.0069254	547.652	0.363509	0.00629436	0.0171911	449.253	-0.0521208	0.706399	0.766237	580.353	0.358913	0.00737369	0.0548046	587.805	0.00521137	0.970303
ENSMUSG00000002015	426	485	257	312	324	366	432	323	278	477	288	250	469	243	261	228	368	542	325	301	513	408	548	429	411	188	312	633	353	221	349.739	0.103253	0.509507	0.613555	348.566	0.413175	0.00745754	0.0199334	338.277	0.520394	0.000827795	0.00182086	352.866	0.291307	0.0972787	0.326346	365.429	0.112844	0.535035
ENSMUSG00000002017	741	626	526	549	641	468	602	523	512	638	395	337	617	503	450	379	553	713	505	505	586	434	693	524	540	417	571	509	371	327	556.254	-0.0551491	0.456121	0.564557	561.549	0.544186	3.31498e-12	3.50874e-11	511.23	0.488893	1.07081e-08	3.91002e-08	522.207	0.211155	0.0584023	0.236695	569.341	0.336689	0.00102812
ENSMUSG00000002020	8	3	3	4	13	7	8	9	3	4	0	2	2	4	5	5	9	5	8	3	26	5	5	9	6	4	14	20	10	10	3.26659	-0.492268	0.347051	0.457127	5.0883	-0.0978326	0.825471	0.888447	4.00855	-0.726694	0.239108	0.312746	5.94269	0.0787202	0.816866	-	5.04934	-0.159481	0.673544
ENSMUSG00000002028	1274	1022	906	919	1848	1097	1421	1383	1281	1389	936	1269	1710	1707	1673	1537	1893	2576	2686	2102	2614	2133	1382	1437	1273	1137	2143	1990	1284	1442	1094.05	0.419958	9.65989e-06	3.81371e-05	1404.87	-0.576619	5.44972e-15	7.4882e-14	1536.65	-0.157052	0.107053	0.155499	1579.18	-0.360325	0.00587397	0.0461937	1152.05	-0.188927	0.145637
ENSMUSG00000002031	633	565	418	467	749	550	767	523	419	497	333	300	455	342	623	485	711	1170	702	714	970	784	790	848	648	341	614	897	498	371	464.285	-0.122911	0.140701	0.219206	603.009	-0.171493	0.167494	0.27982	562.282	-0.292485	0.0431534	0.0695641	666.915	-0.0368937	0.825207	0.941051	564.713	-0.121409	0.405699
ENSMUSG00000002032	1311	773	619	694	518	305	389	391	1324	1759	1130	521	779	587	164	187	206	281	142	158	182	129	541	359	332	293	271	198	146	150	1076.89	0.928041	7.81495e-10	5.28034e-09	546.458	2.2531	5.78087e-48	4.9979e-46	817.532	3.24358	4.88037e-293	2.26914e-290	293.623	0.959837	3.5303e-10	2.35924e-08	608.597	1.23563	2.7327e-12
ENSMUSG00000002033	0	1	0	2	1	1	0	1	0	1	0	0	0	0	0	5	0	2	0	0	0	0	0	1	1	0	1	0	0	1	0.546951	-0.216943	0.612465	-	1.2959	-0.247767	0.583249	0.703985	1.06485	-0.695869	0.340986	0.422887	1.14394	-0.23864	0.330304	-	0.64006	0.12505	0.653243
ENSMUSG00000002043	9	14	6	4	5	5	17	9	7	12	9	8	7	7	10	6	17	13	3	11	26	22	14	11	24	5	11	33	8	7	8.50988	0.321354	0.441401	0.551219	9.35585	-0.142283	0.712598	0.807859	10.2449	0.198056	0.638475	0.70609	11.9807	0.24734	0.443416	0.732815	10.188	-0.367303	0.30736
ENSMUSG00000002052	2517	2169	1656	1822	2062	1397	1764	1399	1668	2203	1226	1272	1771	1395	1759	1737	2416	3609	1804	1632	2305	1858	2603	2343	2190	1213	1632	2096	1313	1160	1838.37	-0.0800384	0.207271	0.301185	2131.03	0.12182	0.194037	0.313279	1971.78	0.0399117	0.714256	0.772956	2133.18	-0.0337477	0.776964	0.922926	2002.34	0.163853	0.0967016
ENSMUSG00000002055	136	111	109	111	153	115	135	115	111	131	92	125	147	132	116	102	116	165	152	97	163	133	157	132	85	64	107	143	72	88	113.242	0.12036	0.410673	0.521237	119.404	0.220554	0.118122	0.210996	117.404	0.342663	0.0213849	0.0369953	113.148	-0.0682862	0.705807	0.894524	110.469	0.290546	0.114394
ENSMUSG00000002057	3	0	0	0	0	1	0	0	3	0	3	0	0	1	0	1	2	1	0	0	0	0	4	3	7	0	0	0	0	0	1.38611	0.502495	0.290445	-	0.764894	-0.0566921	0.898247	0.936101	1.65712	0.941996	0.210618	0.280785	2.10083	0.535414	0.0927471	-	1.80569	-0.494086	0.148116
ENSMUSG00000002058	536	735	475	440	635	599	777	538	355	505	307	261	486	324	734	773	1091	1547	853	972	1370	1139	1192	1284	988	582	793	1453	851	477	464.882	-0.300578	0.0421073	0.0784328	742.948	-0.560785	0.000102317	0.000416146	682.332	-0.87702	2.18912e-14	1.18222e-13	980.694	0.114413	0.402014	0.700276	741.973	-0.651615	6.09275e-05
ENSMUSG00000002059	107	129	63	74	97	99	133	112	44	60	33	55	61	50	110	98	91	113	127	118	175	108	185	167	112	76	139	162	90	75	69.0237	-0.799451	0.000168488	0.000544554	96.9772	0.110713	0.598341	0.715964	74.1386	-0.698139	0.00267799	0.00544464	117.168	0.42074	0.0392018	0.183307	108.315	-0.317217	0.113514
ENSMUSG00000002064	599	738	409	448	593	551	665	479	327	489	314	279	423	343	511	424	614	972	631	559	934	749	802	751	640	318	609	973	476	366	458.182	-0.335316	0.020565	0.0419982	566.925	0.135184	0.358804	0.498745	486.435	-0.20453	0.127125	0.180808	598.914	0.127716	0.417605	0.712528	563.781	0.0115086	0.945907
ENSMUSG00000002068	208	151	129	162	225	183	173	157	156	216	137	73	138	88	120	94	125	193	86	101	147	74	188	165	148	82	108	188	94	91	162.82	0.248268	0.0652981	0.114166	146.538	0.604914	3.58274e-05	0.000158342	149.475	0.859837	3.69859e-10	1.50974e-09	134.367	0.256136	0.0894444	0.309855	150.261	0.343753	0.0244481
ENSMUSG00000002076	2	0	1	1	7	3	1	1	2	4	2	1	2	4	4	0	2	7	3	1	6	6	2	3	1	2	1	2	1	1	1.70413	0.790801	0.14423	0.223832	1.8604	-0.580752	0.251255	0.382852	2.76065	0.192856	0.776426	0.825729	2.45926	-0.161714	0.625682	-	1.4711	-0.274598	0.455701
ENSMUSG00000002083	32	46	21	28	57	59	85	67	5	11	6	6	17	10	163	125	163	300	228	188	296	217	142	174	100	44	110	223	119	78	19.9194	-1.68214	2.34878e-06	1.02624e-05	97.649	-2.11702	1.08875e-22	2.51158e-21	91.4469	-3.93421	1.19161e-32	1.4241e-31	141.5	-0.509023	0.0306643	0.154466	66.9107	-1.39571	3.03143e-07
ENSMUSG00000002100	1	1	0	1	0	1	0	1	0	0	0	0	0	1	0	0	0	1	0	0	1	0	0	0	0	0	0	0	1	1	0.384908	-0.497183	0.233957	-	0.480349	0.41013	0.328908	-	0.0901002	-0.187112	0.639187	-	0.0872983	-0.0486393	0.587957	-	0.37878	0.344103	0.159371
ENSMUSG00000002102	2117	1768	1498	1563	1659	1419	1390	989	1278	1486	885	705	1031	1039	1641	1397	2003	2906	1786	1527	2497	1796	2352	2351	2131	907	1115	1999	1126	920	1468.82	-0.323681	5.808e-05	0.000202229	1805.92	0.145304	0.090696	0.17074	1554.31	-0.179384	0.0974638	0.143189	1870	0.0825607	0.609017	0.842224	1767.51	0.0648426	0.683381
ENSMUSG00000002103	1933	1637	1424	1467	2276	1817	1811	1657	1895	2470	1479	1037	1527	1394	1342	1448	1694	2118	1560	1585	2060	1409	1791	1662	1708	1322	1660	1898	1434	1257	1735.78	0.452445	1.29609e-13	1.26156e-12	1611.91	0.282432	0.000127322	0.000510514	1783.6	0.734056	7.62694e-24	6.4756e-23	1616.79	0.133598	0.234557	0.5398	1600.86	0.153915	0.148906
ENSMUSG00000002104	0	0	0	0	1	0	0	1	0	1	0	2	0	3	1	1	2	2	2	3	9	3	2	0	0	2	3	2	2	1	0.117989	0.177831	0.45102	-	0.641693	-0.866636	0.0559925	-	0.833322	-0.764446	0.313926	0.394819	1.26825	-0.081334	0.78203	-	0.521919	-0.315326	0.187703
ENSMUSG00000002105	287	294	168	195	297	200	271	181	235	286	174	140	244	184	207	199	267	410	203	232	289	274	321	322	292	150	222	302	208	145	227.999	0.17349	0.180155	0.268776	243.523	0.127177	0.338904	0.478679	244.92	0.300936	0.0167053	0.0295436	259.708	0.146008	0.293891	0.607969	243.636	-0.0135759	0.927693
ENSMUSG00000002107	15120	12560	11874	12488	7106	6513	5684	6425	7725	10362	6088	3012	4346	4397	16510	19079	22420	22335	11988	10934	11918	8332	12855	16320	14616	15622	10641	8808	6693	6608	10570	-0.516431	5.77127e-09	3.56563e-08	16142.4	-0.319179	0.00952691	0.0247568	13883.6	-0.840347	6.24484e-12	2.88296e-11	17541.3	-0.216847	0.296551	0.611116	14015.1	-0.0663576	0.742328
ENSMUSG00000002108	10	15	4	8	7	15	11	7	17	20	13	13	10	17	13	6	10	15	11	4	19	17	17	8	11	8	19	18	12	11	12.3518	0.916404	0.0126599	0.0273293	9.75396	0.0435446	0.908777	0.943296	13.7982	1.04192	0.00439368	0.00865703	10.7288	0.102312	0.743096	0.910663	9.72473	-0.0595778	0.862559
ENSMUSG00000002109	70	59	50	42	76	38	37	57	59	72	51	57	65	67	30	40	59	63	51	52	58	47	51	22	38	35	61	32	37	48	56.7935	0.325357	0.0755476	0.129302	50.7637	0.50568	0.0081475	0.0215272	53.928	0.844561	4.06191e-05	0.000105564	41.3129	-0.176374	0.484358	0.764438	45.843	0.668526	0.00588936
ENSMUSG00000002111	12	18	6	15	14	16	30	13	3	6	8	2	13	6	22	18	14	15	24	29	40	29	24	19	11	4	25	37	16	14	9.4774	-0.736002	0.0971783	0.160247	15.0481	-0.154767	0.671391	0.775405	11.8982	-0.996402	0.0406658	0.0659624	15.4754	-0.16512	0.604972	0.840085	12.8363	0.0426622	0.901904
ENSMUSG00000002129	527	528	345	370	656	533	616	479	346	422	241	281	380	323	608	559	751	1174	691	630	899	864	739	805	656	355	615	903	520	405	383.717	-0.200607	0.0500073	0.0910013	571.958	-0.464366	2.31397e-05	0.000105588	533.008	-0.669118	4.58856e-08	1.58903e-07	673.384	-0.120597	0.386671	0.688807	516.868	-0.324564	0.0176061
ENSMUSG00000002147	174	136	85	94	99	69	55	49	115	147	112	41	73	62	81	93	97	107	79	76	133	97	117	101	112	52	86	134	60	60	120.536	0.248742	0.137983	0.215619	107.686	0.624784	0.000286505	0.0010669	110.816	0.888915	2.61196e-07	8.47562e-07	92.9337	0.1121	0.521273	0.790334	105.264	0.501776	0.00456591
ENSMUSG00000002190	470	389	283	224	436	328	331	234	469	728	353	559	831	647	141	162	246	198	232	247	337	168	251	239	279	165	254	246	186	164	405.866	0.768496	3.38128e-07	1.66028e-06	265.599	1.1156	9.07856e-11	8.38308e-10	347.977	1.90853	2.58645e-29	2.72281e-28	208.156	0.433014	0.00962648	0.067217	282.213	0.667928	2.21562e-05
ENSMUSG00000002204	1	0	0	1	1	2	3	3	2	4	2	0	2	1	0	0	3	0	1	2	2	5	1	3	0	1	1	4	0	1	1.44009	1.0868	0.0435178	-	0.580622	-0.0401266	0.917533	-	1.66318	1.32016	0.0789103	0.118901	0.977183	0.127776	0.59609	-	0.838191	-0.220706	0.480155
ENSMUSG00000002205	156	193	103	96	209	165	217	151	106	164	81	103	130	119	102	87	131	175	180	177	249	215	155	190	138	72	167	338	167	97	123.187	-0.0406171	0.831045	0.884867	127.122	0.449734	0.00794	0.0210616	116.798	0.417422	0.00449509	0.00884345	126.217	0.283019	0.100968	0.334008	132.541	0.156692	0.442586
ENSMUSG00000002210	102	83	81	60	95	80	104	59	77	104	51	56	86	77	90	68	137	178	118	100	190	101	115	165	101	46	68	170	81	62	77.4122	0.10067	0.56094	0.660715	94.5723	-0.180643	0.313261	0.451454	93.446	-0.0859874	0.666104	0.730932	105.999	-0.00110505	0.996195	0.998774	89.7875	-0.155053	0.504794
ENSMUSG00000002221	632	540	414	463	769	592	687	580	387	588	335	356	424	411	555	542	670	773	711	705	916	771	677	662	583	381	677	828	479	446	465.938	-0.0459925	0.580959	0.678441	560.263	-0.00662357	0.937667	0.961685	527.403	-0.0556181	0.56306	0.638453	591.896	-0.0126368	0.894241	0.966424	529.191	0.0138391	0.876344
ENSMUSG00000002222	4060	2758	2684	2340	3841	2313	2736	2183	5562	6914	4551	1956	3015	2853	1850	2220	2647	2356	2218	1812	2179	1351	2682	1917	2188	2287	2494	1781	1529	1697	4136.41	1.13423	1.13675e-25	2.81914e-24	2624.74	0.643097	1.80269e-05	8.36645e-05	4018.85	1.78388	6.67489e-32	7.74954e-31	2291.32	0.153113	0.450531	0.739067	2614.08	0.469467	0.0130493
ENSMUSG00000002227	18	28	18	29	36	19	32	23	18	9	16	21	25	25	60	44	64	95	60	65	75	73	45	58	47	38	42	76	34	37	19.6452	-0.391809	0.309372	0.417747	41.5099	-1.08018	9.58405e-06	4.65018e-05	38.9784	-1.55414	8.58699e-07	2.66169e-06	54.7416	-0.284237	0.150055	0.422095	34.4303	-0.727755	0.00482632
ENSMUSG00000002228	117	104	60	56	7	4	0	1	3	5	3	2	0	0	9	18	12	17	3	7	7	2	159	80	58	33	13	2	6	3	45.0212	-3.66123	9.98292e-24	2.16477e-22	51.111	2.65261	7.38203e-24	1.84211e-22	8.74813	-1.26693	0.0116793	0.0213251	46.4975	1.94015	8.62704e-11	6.30665e-09	78.3253	0.216273	0.437965
ENSMUSG00000002233	208	242	169	187	183	167	157	143	67	121	69	61	150	84	212	176	275	399	162	180	343	245	504	363	396	145	151	357	196	150	145.441	-1.03713	1.01561e-10	7.55826e-10	224.346	-0.0466142	0.730234	0.821419	167.189	-1.09694	3.91852e-11	1.71572e-10	293.33	0.478853	0.0160303	0.0977706	260.432	-0.519098	0.0109715
ENSMUSG00000002240	0	0	0	0	0	0	0	0	0	0	0	0	0	0	0	0	0	0	0	0	0	0	0	0	0	0	0	0	0	0	0	-	-	-	0	-	-	-	0	-	-	-	0	-	-	-	0	-	-
ENSMUSG00000002249	37	25	18	23	25	31	33	22	9	13	11	17	8	12	32	33	44	60	40	47	56	45	48	38	38	30	48	56	48	24	18.5094	-0.916252	0.00443968	0.0107126	32.1367	-0.374802	0.0965893	0.179705	25.6924	-1.35787	1.03834e-05	2.88759e-05	39.3039	0.0239181	0.905684	0.971508	31.038	-0.375269	0.10264
ENSMUSG00000002250	538	417	286	256	251	191	180	148	636	969	521	149	210	182	159	160	163	287	147	153	234	217	272	240	201	123	178	247	153	98	509.627	1.10253	1.1783e-14	1.25438e-13	283.287	1.22631	1.53551e-14	2.02993e-13	447.507	2.36176	2.01946e-71	6.15226e-70	193.905	0.243833	0.103279	0.338779	284.619	0.968008	1.14354e-09
ENSMUSG00000002257	20	35	20	16	33	29	42	33	10	12	7	7	14	9	29	34	46	68	31	32	65	59	58	53	35	15	41	76	38	34	16.373	-0.914407	0.010484	0.0231418	31.2915	-0.574347	0.0263263	0.06005	25.5291	-1.58521	1.23319e-06	3.77457e-06	39.6027	-0.0088339	0.971129	0.989501	29.392	-0.493596	0.0882276
ENSMUSG00000002265	8550	5358	5433	5123	19621	12104	14712	12927	11129	14268	8744	10901	16247	16060	3085	3078	3966	3434	8541	7627	8004	4870	3416	3086	2699	4091	10897	7312	5344	7263	8361.72	1.0799	9.3593e-20	1.51191e-18	4847.37	1.09639	1.0286e-12	1.14388e-11	7460.5	2.1937	1.20593e-50	2.36916e-49	3446.24	0.154811	0.522283	0.790865	4799.35	0.855206	0.000365697
ENSMUSG00000002266	41	35	36	31	78	56	73	58	12	17	14	32	45	62	271	272	311	301	300	271	241	197	118	158	158	105	226	193	130	144	25.711	-1.04377	0.000222702	0.000706696	150.062	-2.62828	1.83691e-43	1.28643e-41	149.738	-3.73034	5.67287e-44	9.55823e-43	208.518	-0.893499	1.75476e-06	5.00428e-05	81.8899	-1.6143	7.64706e-15
ENSMUSG00000002274	212	205	188	209	255	220	184	210	146	199	134	117	186	140	148	151	218	302	151	145	243	240	275	283	203	128	195	317	165	113	182.02	-0.16875	0.24183	0.341991	200.814	0.343144	0.0139403	0.0346055	177.688	0.170325	0.196758	0.264749	204.966	0.254927	0.0899769	0.311064	207.888	0.0902394	0.578412
ENSMUSG00000002279	244	191	148	149	279	161	207	179	172	270	132	156	233	178	111	130	139	244	132	153	230	193	203	207	190	111	178	246	137	95	180.528	0.24125	0.0582819	0.103607	166.024	0.54575	0.000148729	0.000587193	168.705	0.788365	2.1589e-06	6.45719e-06	161.527	0.329659	0.0304593	0.153858	175.281	0.213131	0.0963077
ENSMUSG00000002280	257	277	182	176	228	202	201	185	216	246	184	154	231	157	165	156	246	337	186	177	305	279	301	290	253	134	201	304	149	104	216.102	0.159667	0.219187	0.315778	217.516	0.313155	0.0163619	0.0397235	216.892	0.476348	0.000870067	0.00190735	225.129	0.253232	0.0830348	0.296414	225.314	0.0605998	0.671597
ENSMUSG00000002289	82	145	95	96	98	121	111	67	18	33	21	37	25	20	170	215	231	310	183	229	302	237	252	267	206	166	214	393	214	135	66.9329	-1.81655	4.96363e-11	3.80495e-10	159.52	-0.782843	5.44807e-05	0.000233545	123.07	-2.71226	4.08486e-37	5.64938e-36	222.636	0.0925176	0.499872	0.775404	158.182	-0.838606	2.24943e-05
ENSMUSG00000002297	87	58	56	63	87	72	74	67	25	36	28	26	33	25	121	128	177	162	175	148	210	105	110	51	96	88	118	92	61	83	48.5743	-0.913574	4.28268e-05	0.000152066	101.386	-0.828766	7.38466e-07	4.25505e-06	86.656	-1.77376	1.96748e-16	1.19691e-15	115.318	-0.511372	0.0320962	0.159978	75.6029	-0.221361	0.382699
ENSMUSG00000002307	336	346	246	242	405	336	348	294	216	336	192	163	301	212	425	389	544	898	510	493	738	707	508	570	512	224	392	613	376	255	265.368	-0.0533622	0.61173	0.704114	399.474	-0.586647	5.27809e-06	2.66965e-05	387.37	-0.64724	1.05972e-05	2.94412e-05	481.328	-0.151467	0.380315	0.684295	355.199	-0.405743	0.0126601
ENSMUSG00000002308	175	170	126	121	192	145	169	96	142	178	131	80	158	151	122	116	146	201	132	182	239	178	169	173	175	77	212	329	149	117	146.913	0.221746	0.0770389	0.131444	144.34	0.33182	0.00430364	0.0122382	147.295	0.55585	1.78885e-05	4.84168e-05	142.168	0.145523	0.336375	0.647348	143.587	0.183405	0.237843
ENSMUSG00000002319	1279	1241	916	959	1016	773	945	776	634	857	474	414	581	460	1111	1188	1563	2411	1073	1129	1662	1333	1794	2021	1500	732	1068	1738	895	654	873.98	-0.561182	3.37241e-16	4.09809e-15	1270.6	-0.163362	0.113632	0.204821	1063.46	-0.727991	2.14259e-09	8.25092e-09	1464.11	0.0796284	0.64368	0.86284	1246.21	-0.230308	0.157934
ENSMUSG00000002320	481	344	331	360	565	434	425	361	310	414	235	248	355	337	307	336	394	560	374	367	532	449	512	541	414	291	419	557	324	282	344.683	-0.0652972	0.570416	0.669058	381.536	0.250707	0.0254369	0.0583484	351.549	0.185254	0.0637619	0.0986095	408.522	0.278599	0.015414	0.0952045	398.757	-0.0222641	0.863138
ENSMUSG00000002324	0	0	0	0	2	5	3	3	24	42	37	41	41	43	1	0	2	1	0	0	3	3	1	0	0	0	4	4	2	0	15.9445	4.39865	2.74523e-19	4.24391e-18	0.421696	-0.580039	0.14676	-	18.402	4.61895	1.42416e-17	9.17552e-17	0.553715	-0.210395	0.356774	-	0.0953803	-0.0665607	0.571996
ENSMUSG00000002325	112	124	85	78	148	90	148	92	113	160	93	119	175	148	198	183	242	383	209	180	232	241	206	219	192	129	146	214	119	140	107.366	0.469831	0.00110245	0.0030546	162.294	-0.978435	3.09551e-12	3.29071e-11	179.712	-0.517359	0.000235618	0.000558098	210.237	-0.251568	0.057252	0.234166	137.46	-0.70213	7.81523e-07
ENSMUSG00000002326	402	399	265	268	299	258	308	199	209	264	164	159	230	187	336	211	333	439	266	257	331	346	457	331	336	197	247	318	192	145	270.947	-0.448627	2.38521e-05	8.83998e-05	324.84	0.319342	0.0218213	0.0510313	265.689	-0.124433	0.421708	0.504627	319.204	0.120984	0.442816	0.732466	321.088	0.199768	0.123582
ENSMUSG00000002329	489	522	349	420	350	337	346	283	211	353	173	144	223	173	397	344	545	697	478	453	699	484	696	608	545	324	407	489	381	248	344.366	-0.682976	1.03638e-07	5.47595e-07	457.242	0.180811	0.0937347	0.175345	355.771	-0.507511	5.63181e-05	0.000144309	500.824	0.270872	0.0168586	0.101746	477.625	-0.0836733	0.485981
ENSMUSG00000002332	364	335	231	258	352	326	360	294	228	372	200	188	324	203	153	159	236	332	270	264	415	280	410	318	296	158	314	426	254	183	274.922	0.0263956	0.805978	0.864238	255.121	0.759587	1.68488e-10	1.5129e-09	236.398	0.787645	2.62094e-08	9.26367e-08	247.131	0.539824	0.000576085	0.00742892	285.804	0.20411	0.143633
ENSMUSG00000002341	15181	19692	15510	17496	16751	16021	14090	16108	6479	8921	4267	3827	5446	4385	23920	25569	31819	43289	31218	34855	45383	41008	26113	44714	27270	19984	42349	54994	30813	17890	12057.8	-1.20824	3.60328e-13	3.36052e-12	23000.4	-0.509784	0.000295205	0.00109554	18067.2	-1.75069	5.5918e-61	1.38224e-59	29541.9	0.0773429	0.666253	0.876649	22609.7	-0.548739	0.00833688
ENSMUSG00000002342	276	303	200	241	411	295	346	260	180	273	139	181	225	184	247	238	233	389	304	309	437	309	348	305	264	181	314	392	236	171	222.852	-0.195822	0.128721	0.20366	261.271	0.195054	0.159145	0.268897	231.646	-0.00374645	0.980148	0.985802	268.668	0.117693	0.385942	0.688058	258.126	0.0829219	0.501292
ENSMUSG00000002343	856	833	613	657	638	559	643	501	326	485	280	214	314	267	1121	1002	1350	2123	1043	1074	1513	1263	1254	1580	1331	667	789	1253	752	485	554.275	-0.836181	9.89975e-26	2.48666e-24	1005.13	-0.570568	8.3369e-09	6.18196e-08	840.132	-1.4121	1.36164e-33	1.66396e-32	1247.06	-0.0564401	0.713686	0.897714	931.769	-0.488688	0.000900059
ENSMUSG00000002345	88	97	51	52	84	59	69	33	98	95	57	48	77	59	83	57	111	123	96	82	139	124	117	126	84	32	61	154	64	43	75.1572	0.406567	0.0538454	0.0968447	79.0416	-0.0622696	0.741243	0.829286	86.7727	0.350236	0.0810058	0.121702	86.6435	0.0378483	0.871974	0.957623	76.0105	-0.0904165	0.718633
ENSMUSG00000002346	158	116	107	116	272	136	167	162	167	213	162	168	249	221	92	86	117	151	151	149	169	145	190	116	109	111	153	174	95	113	148.861	0.731492	1.70714e-07	8.75852e-07	116.547	0.471303	0.000374803	0.00136374	146.554	1.21102	5.04812e-19	3.48215e-18	119.754	0.372686	0.0396971	0.184699	125.799	0.0850963	0.644811
ENSMUSG00000002365	128	78	91	92	140	85	116	92	118	151	89	86	129	89	91	94	125	178	108	109	119	104	148	109	112	56	141	130	87	64	105.523	0.465995	0.00597091	0.0140032	106.021	0.0113833	0.944075	0.965925	118.021	0.48051	0.000657203	0.00146639	108.757	-0.0575571	0.722152	0.901735	98.4143	0.0810564	0.668887
ENSMUSG00000002372	686	621	478	516	757	602	696	571	408	601	376	353	572	356	691	593	910	1325	757	727	1179	1133	984	890	782	381	593	1101	616	485	512.596	-0.127844	0.0965998	0.159457	690.601	-0.26323	0.0101925	0.0262836	645.945	-0.393249	0.00105743	0.00228799	777.297	-0.0694614	0.650812	0.867348	638.273	-0.176694	0.211636
ENSMUSG00000002379	269	276	174	193	152	156	202	194	126	204	116	85	166	110	119	110	202	243	174	178	273	257	280	229	180	91	187	364	172	98	186.232	-0.423158	0.000999406	0.00278883	195.428	0.759127	6.94471e-08	4.55957e-07	153.362	0.338926	0.0371607	0.0608991	172.394	0.314835	0.102882	0.338041	204.06	0.417289	0.0201747
ENSMUSG00000002384	4	9	7	16	10	7	8	8	0	1	1	4	2	4	24	14	27	30	12	11	22	10	24	18	11	17	19	13	17	5	5.38637	-1.82632	0.000614815	0.00179441	15.62	-0.860886	0.0213392	0.0500297	11.6742	-3.44039	1.59699e-08	5.74298e-08	20.226	-0.221679	0.420575	0.715088	13.2415	-0.522837	0.14266
ENSMUSG00000002393	312	221	187	226	238	204	174	174	161	289	175	98	112	140	305	307	413	568	239	336	371	390	459	445	334	230	254	401	270	156	218.317	0.00174608	0.99077	0.993994	301.055	-0.416539	0.000243223	0.000919747	293.375	-0.418554	0.00125201	0.00267908	368.451	0.0294244	0.805284	0.933181	289.286	-0.427593	0.00207035
ENSMUSG00000002395	292	383	307	280	276	260	331	228	274	381	264	211	300	261	368	304	563	777	387	399	742	476	559	581	497	188	304	593	307	199	308.832	0.136263	0.380534	0.491739	387.63	-0.282191	0.0977294	0.181274	389.631	-0.153222	0.349135	0.431349	450.612	-6.7976e-05	0.999737	0.999801	368.354	-0.258545	0.221124
ENSMUSG00000002396	129	121	94	85	111	79	105	68	126	136	110	70	105	90	100	73	138	158	107	111	147	178	121	128	95	85	102	150	64	72	113.854	0.413272	0.00572003	0.013474	108.93	0.194273	0.179034	0.294605	119.846	0.615575	0.000355367	0.000821838	109.333	0.0414719	0.80434	0.932984	105.447	0.160861	0.293998
ENSMUSG00000002409	285	199	175	164	434	207	353	230	409	495	276	215	338	252	185	186	223	363	212	202	320	250	256	271	247	156	259	306	201	164	284.554	1.11355	2.16196e-19	3.3778e-18	214.377	0.10623	0.421682	0.560649	311.763	1.22591	6.9578e-21	5.21781e-20	228.382	0.11839	0.362876	0.670584	212.717	-0.00554427	0.966334
ENSMUSG00000002413	2859	2003	2061	2012	2620	1700	2031	2027	3113	3993	2440	1554	2248	2158	1295	1776	1911	1769	2041	1823	1775	1094	1540	1309	1436	2074	1985	1267	1066	1646	2623.31	0.688963	2.28188e-11	1.80907e-10	1983.16	0.671363	2.96443e-05	0.000132849	2449.08	1.36515	4.66083e-16	2.77999e-15	1689.92	0.116003	0.653806	0.869155	1956.56	0.496563	0.0495581
ENSMUSG00000002416	1833	1866	1529	1567	1638	1585	1496	1432	1269	1640	1130	823	1379	1221	1348	1584	1859	2470	1409	1812	1935	1729	2385	2206	1980	1289	1531	2190	1571	873	1519.46	-0.144415	0.10304	0.16843	1727.67	0.235649	0.0106244	0.0272678	1556.72	0.0898475	0.338083	0.41982	1841.48	0.252786	0.00472205	0.0391493	1788.19	-0.00996293	0.911986
ENSMUSG00000002428	513	373	360	370	499	318	431	365	501	681	459	397	624	638	298	332	412	300	388	349	271	154	275	254	271	349	305	226	178	286	463.025	0.625541	2.46692e-09	1.57897e-08	373.673	0.521906	0.00414892	0.0118517	446.749	1.14914	9.9859e-09	3.65656e-08	319.868	-0.0262123	0.917589	0.975936	352.131	0.525173	0.0245888
ENSMUSG00000002455	422	448	313	327	464	328	429	282	282	453	262	220	336	277	371	329	474	662	424	342	636	440	532	453	366	193	316	537	272	253	348.5	-0.00264318	0.980019	0.987347	404.111	0.0518377	0.597706	0.715467	384.004	0.0475063	0.665143	0.72996	401.589	-0.117553	0.444859	0.733842	368.171	0.179962	0.250802
ENSMUSG00000002458	337	311	225	231	257	296	230	259	117	154	96	106	138	100	361	362	472	718	321	378	452	558	534	539	476	316	382	496	288	239	200.453	-0.969433	2.91381e-18	4.18145e-17	355.569	-0.454682	1.21605e-05	5.81509e-05	286.884	-1.4285	8.40589e-28	8.36647e-27	456.709	0.126998	0.249726	0.558563	356.623	-0.570396	6.42651e-09
ENSMUSG00000002459	485	489	415	422	427	415	396	403	226	341	209	223	337	262	648	638	899	1107	638	575	744	501	779	746	840	595	450	533	387	376	358.365	-0.625561	1.01331e-08	6.08122e-08	607.609	-0.52167	2.02623e-09	1.61068e-08	522.063	-1.15522	6.12322e-40	9.26215e-39	765.938	0.0256163	0.829926	0.942924	584.027	-0.523481	7.24498e-05
ENSMUSG00000002475	2036	1364	1178	1206	2686	1773	2088	1568	1669	2159	1284	1237	1852	1559	241	279	332	316	323	372	448	282	1352	878	866	776	1222	1138	804	724	1525.19	0.433134	4.48997e-05	0.000158913	912.119	2.5358	2.44448e-74	5.61913e-72	1008.37	3.00072	1.33126e-118	8.44052e-117	639.362	1.74022	8.38913e-25	3.84197e-22	1192.44	0.706489	4.07351e-06
ENSMUSG00000002477	130	143	77	70	101	134	98	108	62	107	45	52	68	64	140	109	171	244	151	129	191	155	174	169	155	89	113	169	118	75	85.5313	-0.362324	0.0954418	0.157812	127.5	-0.332448	0.0553202	0.112853	113.029	-0.708677	9.68443e-05	0.000241129	150.004	-0.0215579	0.878699	0.959213	120.131	-0.29553	0.0919278
ENSMUSG00000002486	84	93	62	81	92	108	112	90	64	93	39	53	76	63	148	102	181	286	168	136	200	170	145	158	138	86	117	215	115	102	71.2586	-0.126541	0.514319	0.618377	119.944	-0.772432	3.23973e-05	0.000144161	115.237	-0.917059	2.87821e-05	7.61905e-05	147.804	-0.244538	0.157976	0.434833	102.199	-0.507433	0.00161612
ENSMUSG00000002489	2232	1947	1233	1149	640	518	537	474	3287	4109	2521	357	443	424	373	398	493	545	588	428	616	571	991	900	673	646	632	598	440	375	2344.45	1.21333	1.74291e-21	3.16709e-20	1077	2.09882	2.4311e-58	3.39295e-56	1902.68	3.35588	0	0	628.582	0.936239	8.12664e-12	6.87717e-10	1208.33	1.12067	4.61288e-13
ENSMUSG00000002496	834	734	544	676	995	640	857	746	756	939	530	663	885	645	987	1011	1267	2008	1195	1168	1648	1473	1106	1437	1008	548	1099	1651	924	604	702.301	0.270197	0.0052744	0.0125215	947.509	-0.568074	2.33922e-07	1.44092e-06	994.219	-0.302932	0.00993161	0.0183921	1115.38	-0.20446	0.218034	0.518635	824.69	-0.331612	0.0458998
ENSMUSG00000002500	1	0	0	1	2	0	1	4	0	1	1	0	3	0	0	0	1	2	0	0	2	0	3	1	0	0	0	1	2	0	0.574814	0.15251	0.742016	-	0.53966	-0.0290252	0.94582	-	0.64346	0.199224	0.789659	-	0.722869	0.0808361	0.732677	-	0.650796	-0.106293	0.706171
ENSMUSG00000002504	413	356	241	217	414	280	359	256	347	497	278	302	470	367	187	192	293	397	296	255	492	284	445	388	325	143	276	413	228	195	326.867	0.479013	0.000117021	0.000387677	278.698	0.513863	0.00021171	0.000809193	313.484	0.999853	4.69535e-16	2.79972e-15	281.417	0.37891	0.0408392	0.187916	300.484	0.11461	0.548703
ENSMUSG00000002524	1737	1743	1239	1271	1762	1630	1889	1361	1163	1730	957	959	1535	1257	1549	1608	2199	3309	1789	1975	2762	2502	2507	2752	2161	1005	1924	2934	1891	1130	1363.89	-0.0421012	0.564102	0.663508	1742.41	-0.183995	0.0717497	0.141095	1658.56	-0.229668	0.0467787	0.0747102	2030.42	0.0907433	0.593082	0.833666	1717.05	-0.261704	0.108985
ENSMUSG00000002546	662	708	464	487	751	535	688	487	499	634	375	397	533	481	640	482	801	1083	699	529	940	685	818	887	683	314	565	875	491	387	532.122	-0.0149766	0.874757	0.917427	638.789	-0.0369582	0.75245	0.837288	608.27	-0.0536231	0.656249	0.722107	678.002	-0.0246911	0.889048	0.962757	601.345	-0.00205726	0.99059
ENSMUSG00000002550	117	153	74	94	106	106	146	94	60	81	52	42	71	66	120	107	157	249	182	187	235	267	198	237	178	74	192	285	158	79	86.5231	-0.546384	0.00671065	0.0155745	126.655	-0.183494	0.313711	0.452008	106.42	-0.751357	2.65248e-05	7.04538e-05	156.442	0.232868	0.252056	0.560361	132.702	-0.397512	0.0773574
ENSMUSG00000002565	0	0	0	0	2	0	0	0	0	5	0	1	0	1	0	1	1	0	0	1	2	0	1	0	0	0	1	1	1	1	0.589945	0.504558	0.171773	-	0.240478	-0.310579	0.322446	-	0.926868	0.688781	0.34556	0.427609	0.361832	-0.0753776	0.679156	-	0.0953803	-0.0665607	0.571996
ENSMUSG00000002578	429	473	396	437	324	315	303	314	150	180	128	92	175	176	981	989	1263	1888	976	872	1100	904	860	985	855	652	563	740	529	443	302.875	-1.29983	1.4515e-18	2.121e-17	793.152	-1.18539	6.357e-22	1.39875e-20	681.762	-2.51749	8.94696e-99	4.251e-97	1021.27	-0.411542	0.000808893	0.00965155	619.682	-0.740007	3.55088e-07
ENSMUSG00000002580	473	462	277	279	390	428	462	345	268	344	195	216	331	236	497	374	569	969	450	530	867	679	722	568	745	310	426	710	461	297	314.766	-0.263984	0.0426669	0.0793409	456.366	-0.346966	0.0284209	0.0641465	415.791	-0.616745	0.000163242	0.000394578	565.823	0.111387	0.536382	0.799847	454.701	-0.44368	0.00988072
ENSMUSG00000002588	0	0	0	1	2	2	0	0	0	1	0	0	0	0	0	1	0	0	1	3	2	3	0	0	0	0	2	4	1	0	0.271363	0.0297927	0.928026	-	0.296104	0.0235787	0.938309	-	0.283158	0.102486	0.862936	-	0.145465	-0.0690161	0.516386	-	0.150783	0.0956542	0.485587
ENSMUSG00000002602	1160	1037	833	939	1589	1064	1156	1024	969	1214	704	753	1122	1001	687	757	912	1137	893	1074	1379	1178	1186	1249	1015	715	1388	1858	1132	783	960.028	0.136718	0.0814402	0.137898	927.093	0.501431	1.52032e-10	1.37462e-09	906.752	0.638115	1.44014e-14	7.86438e-14	939.869	0.389272	4.65125e-05	0.000880008	996.08	0.115035	0.232584
ENSMUSG00000002603	89	112	60	74	149	117	123	104	27	42	39	53	74	40	59	79	113	129	112	108	182	144	165	111	111	38	163	220	141	78	60.8591	-0.948811	7.23913e-05	0.000248473	86.5035	0.14158	0.439741	0.577426	63.6829	-0.834792	0.000502736	0.00113997	95.0407	0.226475	0.332884	0.643892	89.6105	-0.0926552	0.703864
ENSMUSG00000002608	564	490	350	381	657	437	540	467	425	543	363	355	497	400	446	478	637	1009	652	555	909	724	601	783	602	273	515	828	471	312	436.067	0.192687	0.0217151	0.0440659	515.818	-0.179853	0.135607	0.235857	526.479	0.0143629	0.91501	0.936641	572.535	-0.0343067	0.853615	0.951393	483.579	-0.129055	0.466947
ENSMUSG00000002617	372	312	352	272	426	365	417	373	322	436	280	245	328	406	298	260	273	255	578	452	327	228	173	107	135	430	318	219	132	414	331.843	0.255979	0.058471	0.103901	305.294	0.519075	0.00902981	0.0236253	312.595	0.783228	0.000155725	0.000377061	260.315	-0.0213524	0.950873	0.983788	286.474	0.362697	0.341905
ENSMUSG00000002625	343	247	159	219	321	217	298	310	274	377	240	310	390	358	241	187	296	359	336	312	426	286	324	226	223	173	254	314	174	253	260.4	0.496033	0.000633713	0.00184528	247.943	0.141149	0.327195	0.466408	280.166	0.642982	1.50846e-09	5.89028e-09	246.208	-0.0412092	0.761916	0.917904	232.424	0.186862	0.245469
ENSMUSG00000002633	147	107	74	69	207	203	133	86	135	215	117	110	145	142	72	70	70	187	88	86	103	84	104	113	111	91	89	113	94	92	120.67	0.826592	1.12524e-06	5.12368e-06	94.7153	0.314486	0.18643	0.303757	123.927	1.15161	3.16483e-06	9.32592e-06	99.5652	0.266642	0.242714	0.550167	99.8004	0.0451354	0.811748
ENSMUSG00000002635	115	136	81	92	118	114	114	62	65	127	81	53	120	98	135	126	213	322	142	139	202	173	196	247	172	71	138	183	116	68	96.8534	-0.0308783	0.871326	0.915301	141.485	-0.530167	0.00268457	0.00805124	137.655	-0.567705	0.00837026	0.0156921	173.48	-0.0566573	0.798207	0.930654	130.911	-0.430839	0.0521748
ENSMUSG00000002658	225	198	119	118	155	99	138	106	152	212	114	96	183	113	199	159	276	374	178	159	276	182	291	230	173	89	158	164	96	85	156.556	0.14742	0.339009	0.44875	195.762	-0.280297	0.074474	0.145239	197.737	-0.137025	0.352736	0.435275	210.357	-0.216111	0.269474	0.580758	170.276	-0.0392448	0.849597
ENSMUSG00000002660	139	175	126	105	148	111	165	114	103	140	106	82	127	77	147	106	191	226	161	145	273	187	245	204	135	67	135	236	131	82	125.613	-0.025766	0.879713	0.920489	147.019	0.0348644	0.824334	0.887615	139.245	0.00549689	0.972484	0.980569	156.292	0.0534405	0.805541	0.93332	142.32	-0.0111112	0.961114
ENSMUSG00000002661	52	68	41	24	58	30	42	31	34	52	37	19	39	23	44	64	76	101	56	69	96	83	76	99	57	29	54	111	53	36	42.7301	0.0377001	0.889792	0.926684	55.6258	-0.290224	0.221256	0.347071	54.714	-0.269394	0.217585	0.288597	64.9482	-0.00229229	0.99204	0.997872	52.6023	-0.254873	0.346639
ENSMUSG00000002664	2	3	1	0	0	1	2	2	0	3	1	0	1	1	2	2	0	2	0	0	0	5	3	5	0	2	1	5	0	0	1.28811	-0.000861644	0.998702	-	1.47042	0.0989863	0.844358	0.90187	1.38688	0.123585	0.869508	0.901405	2.03288	0.237241	0.451343	-	1.87773	-0.19988	0.587714
ENSMUSG00000002668	4	7	1	1	23	2	17	6	4	5	3	9	12	12	9	6	2	8	39	32	41	37	6	10	8	5	7	43	11	13	3.40757	0.342786	0.509334	0.613515	4.54299	-0.465972	0.338026	0.477769	5.18637	-0.147087	0.798482	0.843718	6.80616	0.194725	0.568354	0.817514	4.93399	-0.592858	0.124031
ENSMUSG00000002679	154	119	116	85	111	119	152	97	123	142	112	83	119	101	135	114	190	185	143	90	171	129	182	122	142	64	88	114	79	76	120.367	0.291125	0.0710912	0.122759	132.892	-0.0841707	0.571725	0.695228	140.062	0.20766	0.185482	0.251656	135.964	-0.168072	0.340518	0.650669	118.21	0.0965281	0.605453
ENSMUSG00000002688	174	162	133	163	221	169	152	179	117	163	94	131	136	152	84	85	101	113	137	128	179	138	198	110	125	119	166	184	123	114	140.434	-0.163052	0.242118	0.342242	129.778	1.01699	2.33007e-12	2.50701e-11	109.599	0.864014	3.66072e-09	1.38647e-08	117.043	0.615252	0.00158398	0.0167102	147.352	0.350101	0.0662488
ENSMUSG00000002699	78	77	57	33	134	98	97	68	21	47	17	34	62	43	56	48	52	74	123	129	179	175	61	57	62	53	94	168	82	96	43.9941	-0.876409	0.00214388	0.00555186	58.3769	0.363675	0.0884018	0.167324	41.5592	-0.544438	0.0364112	0.0597612	57.8759	0.164316	0.405544	0.702338	58.9195	0.187128	0.40435
ENSMUSG00000002718	2201	2012	1793	1641	2327	1884	2034	1702	1364	1786	1143	878	1403	1315	2222	2162	2755	2942	2516	2322	3002	2010	2252	1953	2418	1561	2558	2143	1755	1485	1664.55	-0.230044	0.000928151	0.00260694	2168.6	-0.0928844	0.303752	0.441199	1952.86	-0.325042	0.00046889	0.00106881	2248.85	-0.151094	0.235384	0.540903	1951.23	0.0709912	0.551633
ENSMUSG00000002728	478	511	331	374	434	317	376	374	291	501	291	246	410	369	349	340	383	516	383	378	484	529	443	491	421	291	473	408	279	232	385.035	-0.0481463	0.694033	0.774767	405.876	0.396094	0.000142096	0.000563738	373.38	0.346912	0.00443518	0.00873615	397.547	0.188957	0.0958456	0.323523	409.541	0.209476	0.0757519
ENSMUSG00000002731	267	303	235	274	319	338	370	301	166	185	150	149	243	213	706	554	828	1096	685	776	1155	922	628	687	646	424	451	794	446	308	221.877	-0.483195	0.00244088	0.00624151	495.266	-1.19784	2.07427e-21	4.44398e-20	464.522	-1.7026	1.72976e-38	2.50584e-37	673.943	-0.245918	0.029414	0.149871	417.723	-0.923376	2.72233e-11
ENSMUSG00000002732	30	37	36	22	46	33	27	25	20	31	15	18	36	31	30	39	44	49	49	46	91	65	45	22	52	16	53	45	35	26	26.4872	-0.316056	0.26618	0.369105	35.2243	-0.0516661	0.826511	0.889175	30.5476	-0.380379	0.148323	0.206978	35.8346	-0.126667	0.631119	0.85562	31.5857	0.091839	0.753667
ENSMUSG00000002733	440	334	324	261	569	381	424	318	402	577	367	336	507	450	300	250	303	437	370	315	446	288	393	367	380	296	373	371	277	264	382.159	0.588829	8.18548e-08	4.38618e-07	326.542	0.382016	0.00141573	0.00453327	383.178	0.976592	1.63912e-19	1.15596e-18	337.778	0.309766	0.020162	0.115505	344.329	0.0728768	0.59025
ENSMUSG00000002741	2107	1750	1298	1403	2044	1677	1752	1481	1086	1488	825	942	1399	967	3075	2993	4133	6316	3684	3454	5689	4258	3318	3213	3441	1515	2221	3152	2202	1395	1368.18	-0.342549	1.64664e-06	7.33098e-06	2656.4	-0.982931	1.15233e-22	2.65198e-21	2501.77	-1.33166	9.12122e-33	1.09343e-31	3315.95	-0.355738	0.0157787	0.0966903	2140.5	-0.591226	2.19582e-05
ENSMUSG00000002748	1379	1073	821	876	1503	986	1155	888	1314	1677	1101	1028	1314	1492	1075	932	1297	1361	1357	1067	1453	970	1176	733	828	752	1133	896	646	886	1163.26	0.599088	6.61949e-14	6.60748e-13	1078.33	0.119207	0.233625	0.362113	1262.62	0.719708	3.27318e-13	1.63684e-12	1003.31	-0.249852	0.125854	0.380668	942.068	0.379287	0.0150024
ENSMUSG00000002763	262	252	154	181	264	217	282	197	245	384	194	172	225	214	221	257	282	513	288	311	490	360	337	415	249	123	244	462	215	142	232.851	0.543576	1.47386e-05	5.66251e-05	250.826	-0.242788	0.1114	0.201766	285.802	0.295961	0.0753663	0.114169	283.056	-0.0443611	0.837063	0.945495	233.775	-0.175465	0.407277
ENSMUSG00000002767	109	119	74	57	112	99	133	81	51	74	53	60	84	67	81	66	108	140	92	68	117	124	182	122	92	54	81	134	91	66	73.7593	-0.369249	0.0727449	0.125258	90.7179	0.17551	0.316474	0.454943	76.9449	-0.20709	0.242301	0.316372	100.417	0.275693	0.185817	0.475646	95.4936	-0.104195	0.649743
ENSMUSG00000002768	281	349	194	245	492	343	557	348	136	242	151	173	273	171	444	284	570	797	610	536	911	637	584	593	561	200	384	824	519	338	220.4	-0.402317	0.0194445	0.0399474	368.259	-0.594924	0.000942626	0.00314837	332.402	-1.01159	4.08919e-07	1.30203e-06	475.166	0.0215989	0.919082	0.976088	353.359	-0.582302	0.00536425
ENSMUSG00000002769	7	5	4	4	2	3	7	6	0	3	0	0	4	2	3	2	1	7	3	0	5	4	1	5	6	2	3	4	2	0	2.96267	-1.1987	0.0247773	0.049549	4.0496	0.668263	0.152995	0.260353	1.87687	-0.757573	0.307482	0.388088	3.24893	0.126742	0.710479	-	4.19732	0.378609	0.328736
ENSMUSG00000002771	566	446	435	395	531	389	586	454	264	355	181	138	177	149	734	694	998	1503	1113	1000	1363	1068	960	1005	565	390	748	1240	761	550	363.161	-0.608795	4.35302e-08	2.40653e-07	672.266	-0.729459	1.93812e-10	1.72523e-09	592.333	-1.34764	3.87258e-24	3.32412e-23	809.033	-0.264222	0.151733	0.424876	566.65	-0.415585	0.0237567
ENSMUSG00000002778	1201	1251	788	899	871	811	797	806	561	813	458	428	658	463	1091	1116	1447	2384	1118	1262	1811	1759	1867	1622	1600	925	1104	1629	1027	672	817.793	-0.569718	3.32327e-09	2.10641e-08	1206.38	-0.195812	0.112739	0.203606	1011.83	-0.769753	3.29533e-09	1.25246e-08	1445	0.155029	0.216225	0.516704	1218.13	-0.343703	0.00113929
ENSMUSG00000002781	224	188	147	168	140	146	145	142	134	166	115	53	134	102	136	147	189	338	140	145	199	162	283	264	229	109	130	238	116	85	159.137	-0.194636	0.105508	0.171747	184.815	0.196326	0.205674	0.327707	164.654	0.00772499	0.966069	0.975611	200.935	0.260437	0.158633	0.435661	193.198	-0.0693	0.655943
ENSMUSG00000002791	2	6	1	2	2	6	4	10	2	2	0	1	2	2	4	4	4	5	2	5	7	1	2	5	1	3	8	17	9	4	1.96655	-0.427483	0.4299	0.539843	3.36723	-0.223152	0.643355	0.753131	2.70568	-0.874738	0.192213	0.259455	3.50921	-0.220005	0.525715	-	2.72252	0.0554519	0.886354
ENSMUSG00000002797	152	138	74	71	193	142	185	106	109	175	109	116	202	132	41	15	60	69	89	97	135	48	107	35	65	54	105	107	83	73	114.916	0.469449	0.0162486	0.0341617	77.0535	1.43733	1.74019e-07	1.09189e-06	87.6939	1.9757	3.1508e-12	1.47977e-11	54.2832	0.535281	0.0710937	0.269737	85.0995	0.755899	0.00475621
ENSMUSG00000002799	291	203	195	206	334	242	317	260	200	254	178	149	213	172	305	301	417	579	598	476	699	541	421	436	303	220	376	581	336	257	214.63	0.110242	0.382626	0.49361	295.01	-0.497106	1.38522e-05	6.56937e-05	296.912	-0.393866	0.000417135	0.000956642	358.136	-0.0591222	0.652335	0.868312	273.362	-0.415403	0.00430741
ENSMUSG00000002803	530	591	392	450	355	291	273	289	259	320	157	137	174	225	602	525	697	839	652	475	805	598	772	965	573	387	416	578	336	231	369.147	-0.815259	8.70928e-10	5.85988e-09	561.756	-0.126057	0.210381	0.333558	443.319	-0.949316	2.0212e-15	1.16088e-14	650.583	0.125254	0.442201	0.732112	560.184	-0.239044	0.167251
ENSMUSG00000002804	46	51	32	26	36	38	60	44	25	46	27	28	47	30	52	31	52	99	57	63	100	93	69	107	64	28	44	95	53	32	34.8342	-0.051552	0.833605	0.886627	45.5752	-0.235365	0.332084	0.471795	43.4395	-0.295015	0.290103	0.369545	59.3468	0.2876	0.269571	0.580827	49.6378	-0.511011	0.0515316
ENSMUSG00000002808	1198	871	677	569	1134	900	1059	727	1205	1745	1035	1038	1715	1302	442	394	554	752	515	574	775	705	915	744	749	371	763	945	577	439	1027.35	0.877158	3.254e-11	2.54199e-10	675.677	0.919674	7.50473e-13	8.45645e-12	926.639	1.81708	1.87008e-125	1.27688e-123	593.765	0.486679	0.000141516	0.00226703	734.368	0.420531	0.00860107
ENSMUSG00000002812	665	608	446	499	680	411	545	414	513	647	428	481	740	514	669	603	818	1252	683	735	1019	873	830	965	824	402	646	946	482	432	533.327	0.129064	0.088589	0.148334	661.73	-0.251207	0.00900806	0.0235715	663.591	-0.122506	0.251012	0.326025	760.753	-0.000709252	0.9962	0.998774	628.458	-0.234625	0.103957
ENSMUSG00000002814	64	74	55	83	89	67	73	63	47	81	43	47	86	69	96	89	127	189	114	78	123	108	107	122	106	54	85	83	72	53	62.6385	-0.118066	0.610631	0.70348	92.2081	-0.47893	0.0122481	0.0309113	87.163	-0.612076	0.00068015	0.001515	105.947	-0.19721	0.229964	0.533966	80.6668	-0.254097	0.225627
ENSMUSG00000002820	144	137	84	74	146	89	155	94	104	116	101	87	128	88	88	64	71	129	102	87	137	106	191	124	89	38	114	162	91	71	106.619	0.196769	0.299636	0.40669	97.1736	0.594973	0.00186991	0.00584391	98.0396	0.806278	0.000114174	0.000281622	93.9264	0.330805	0.203364	0.49954	103.602	0.194739	0.459365
ENSMUSG00000002825	33	58	39	48	60	35	59	40	30	35	19	29	34	19	60	42	86	114	77	59	101	69	77	88	70	31	68	78	47	44	36.6679	-0.469554	0.100517	0.164949	56.9146	-0.361127	0.139303	0.241048	49.1233	-0.87282	0.000445511	0.00101849	67.0194	-0.0279337	0.895413	0.966737	53.3784	-0.302887	0.225572
ENSMUSG00000002831	2	1	1	0	4	1	2	0	4	20	2	13	9	5	2	4	3	4	2	1	1	3	2	2	4	4	3	3	2	4	3.87797	1.66404	0.00201707	0.00526327	1.96699	-0.735375	0.147016	0.252057	5.39785	1.39101	0.0246016	0.0420095	3.23596	0.0323286	0.92548	-	2.00098	-0.544609	0.151394
ENSMUSG00000002833	330	358	199	222	331	223	375	255	203	288	142	184	276	195	345	235	490	589	391	315	627	415	496	422	326	153	319	505	283	208	238.408	-0.204532	0.165	0.249748	326.754	-0.240975	0.144462	0.248341	299.107	-0.452115	0.00995677	0.0184247	359.677	-0.112434	0.58197	0.82651	296.387	-0.107222	0.591304
ENSMUSG00000002835	23	22	10	14	14	8	16	17	12	11	10	5	13	11	36	40	33	47	48	40	62	43	34	36	35	14	29	45	22	19	14.0398	-0.374261	0.283593	0.389014	26.7615	-0.829057	0.00204742	0.00633284	24.9691	-1.26057	0.000152815	0.000370473	33.4419	-0.249012	0.290896	0.605073	22.0604	-0.518427	0.0558801
ENSMUSG00000002844	544	596	363	440	557	485	567	407	432	560	300	252	378	320	511	461	628	933	519	532	785	619	832	804	582	304	473	782	454	279	448.782	0.00838495	0.9436	0.963773	537.491	-0.0478189	0.674776	0.778035	515.26	-0.0414568	0.706122	0.766107	602.083	0.109632	0.510191	0.782996	532.233	-0.14726	0.402955
ENSMUSG00000002845	87	57	58	46	141	90	83	84	82	104	81	101	158	122	78	82	91	97	86	76	107	87	85	70	65	68	110	86	53	77	73.5058	0.711423	0.000142038	0.000465043	72.6095	-0.193842	0.288837	0.424937	88.7706	0.525942	0.00375864	0.0074889	79.4762	-0.113119	0.557906	0.812339	66.0821	-0.0656103	0.746638
ENSMUSG00000002846	270	212	230	186	261	201	193	176	197	244	140	124	192	173	230	196	268	386	229	209	314	237	276	323	228	122	229	269	196	114	206.749	-0.0336359	0.802546	0.861398	240.488	0.0697044	0.576535	0.698757	225.953	0.0341368	0.772245	0.822403	242.651	-0.0525311	0.747022	0.912806	224.059	0.131633	0.460253
ENSMUSG00000002847	7	16	9	9	1	3	4	4	4	10	4	4	6	3	3	1	1	5	3	4	3	4	18	6	4	8	2	6	10	0	8.08431	-0.494844	0.257251	0.359413	6.72638	1.71773	0.000131887	0.000527412	4.06449	1.4116	0.0192232	0.033568	5.74093	0.958188	0.00579568	-	9.5363	0.262248	0.473637
ENSMUSG00000002870	91	87	64	91	145	123	98	95	41	58	24	36	60	47	224	178	244	376	208	197	345	282	215	214	204	124	179	280	169	82	62.4447	-0.82557	0.000117692	0.000389681	156.367	-1.2463	6.04254e-16	8.9579e-15	140.834	-2.10019	1.05864e-28	1.08806e-27	213.693	-0.264817	0.0419616	0.19098	130.342	-0.953388	4.76175e-10
ENSMUSG00000002871	144	116	82	81	189	132	124	110	132	168	131	128	184	117	72	68	107	161	111	91	164	114	170	113	91	69	110	154	78	74	121.216	0.647961	2.31397e-05	8.59043e-05	100.083	0.375751	0.0223409	0.0521029	121.721	1.03599	4.57117e-09	1.71863e-08	101.508	0.255637	0.188076	0.478584	104.008	0.112141	0.542377
ENSMUSG00000002881	1231	864	812	777	880	589	678	529	738	1011	582	517	747	618	487	599	769	557	688	562	692	339	831	486	653	664	677	492	456	498	834.282	-0.0571651	0.554871	0.655346	773.28	0.853863	1.224e-06	6.80392e-06	690.721	0.807338	3.38472e-05	8.88278e-05	639.997	0.248973	0.280818	0.594519	791.384	0.564014	0.00525892
ENSMUSG00000002885	89	73	51	61	109	54	77	100	69	107	56	55	75	65	69	67	68	104	78	57	129	70	78	69	89	46	105	110	66	84	70.3365	0.350897	0.03822	0.0721568	71.066	0.134663	0.417405	0.556804	75.8735	0.48974	0.00563426	0.0109012	72.1051	0.0119502	0.946981	0.983191	67.684	0.124093	0.491911
ENSMUSG00000002897	105	66	66	47	122	89	85	79	123	133	94	107	120	117	121	163	216	252	69	73	126	78	114	109	111	63	75	95	79	61	90.4121	0.903901	2.36406e-06	1.03266e-05	119.742	-1.05485	4.72245e-09	3.6185e-08	149.248	-0.157641	0.337088	0.418851	136.988	-0.729877	2.28847e-06	6.36316e-05	81.6996	-0.293455	0.110557
ENSMUSG00000002900	220	270	175	183	364	270	305	307	476	692	422	124	124	98	483	511	598	619	558	546	1127	737	445	312	426	201	451	752	439	402	351.251	1.48926	1.79704e-36	8.21875e-35	363.122	-1.07005	1.01001e-14	1.36101e-13	539.055	0.412961	0.000866826	0.00190075	436.606	-0.545084	0.000602602	0.00769108	266.985	-0.481632	0.00376845
ENSMUSG00000002908	422	565	422	408	505	477	535	384	146	198	133	123	174	131	728	660	660	1353	628	590	785	762	722	853	579	261	512	799	431	337	315.389	-1.30512	2.12042e-16	2.61275e-15	618.34	-0.534145	0.00212659	0.00653634	482.329	-1.86052	2.75568e-25	2.46509e-24	687.303	-0.33945	0.108674	0.348832	506.813	-0.150163	0.48042
ENSMUSG00000002910	36	43	23	45	48	21	42	43	139	149	64	119	185	96	38	24	54	58	48	34	57	41	68	35	46	34	26	60	33	33	71.6995	1.71263	1.31406e-10	9.66499e-10	39.0101	0.0957344	0.705824	0.801948	79.0659	1.87974	5.49227e-14	2.8917e-13	43.2825	0.204469	0.375964	0.680635	40.3234	-0.106939	0.673995
ENSMUSG00000002930	45	40	15	14	152	140	111	102	3	6	5	5	16	13	20	10	9	20	19	31	24	16	21	16	13	15	54	41	37	32	16.4304	-1.87391	1.11921e-05	4.3745e-05	21.3614	1.01279	0.00496189	0.0138897	9.63952	-1.0207	0.0402076	0.0653005	15.5541	0.214655	0.476254	0.758752	21.698	0.737643	0.0174717
ENSMUSG00000002944	27	35	31	17	86	62	84	44	10	23	16	27	61	55	52	87	69	87	66	85	90	73	117	48	67	71	118	89	79	78	22.0387	-0.510719	0.119025	0.19051	48.2812	-1.04908	5.86396e-05	0.000249621	44.5527	-1.62125	3.83279e-07	1.22439e-06	74.8985	0.148589	0.56816	0.817386	49.9199	-1.09758	9.62581e-05
ENSMUSG00000002948	657	666	499	494	908	610	729	576	748	1016	639	613	886	699	507	450	731	1095	663	563	915	824	711	783	630	343	677	867	549	394	668.741	0.655577	5.4894e-20	9.02496e-19	611.288	0.0944913	0.454862	0.591439	730.286	0.74678	6.33859e-08	2.16702e-07	623.183	-0.00698659	0.96478	0.987388	579.762	0.109213	0.405887
ENSMUSG00000002949	476	438	326	269	542	426	434	376	311	510	301	286	405	333	308	291	397	482	366	370	427	380	446	326	388	269	368	391	291	278	365.192	0.178644	0.149557	0.230474	365.422	0.334217	0.000975723	0.0032445	365.546	0.514667	2.59045e-07	8.40725e-07	355.837	0.103368	0.371157	0.677836	359.357	0.231417	0.084004
ENSMUSG00000002957	4241	3927	3117	3390	3969	3494	3847	3510	2321	3175	1619	1577	2257	1993	4087	4043	5086	7767	4396	4613	6153	5437	4996	7067	4815	2656	4796	7332	3954	2818	3002.77	-0.460794	2.29954e-08	1.31282e-07	4274.65	-0.171916	0.0392951	0.0844086	3662.66	-0.635501	2.19637e-09	8.44636e-09	4860.68	0.0366811	0.827497	0.941951	4121.58	-0.193759	0.246997
ENSMUSG00000002963	177	165	117	131	145	112	119	98	102	118	117	69	120	72	98	99	126	200	94	112	178	115	187	164	155	73	126	201	116	87	130.522	-0.157866	0.362813	0.474094	136.41	0.497885	0.000160554	0.000628796	120.733	0.344538	0.0813425	0.122123	131.677	0.269947	0.0996008	0.331293	141.197	0.22092	0.14529
ENSMUSG00000002968	347	413	254	313	333	263	360	286	178	259	137	129	170	142	408	360	505	717	455	460	682	594	569	614	398	217	475	730	364	248	261.098	-0.60984	1.31511e-05	5.08739e-05	396.508	-0.243627	0.0463187	0.0970428	330.827	-0.863449	1.56644e-14	8.53262e-14	450.932	-0.0227564	0.896488	0.966972	372.968	-0.198709	0.299527
ENSMUSG00000002980	156	103	85	94	573	697	432	469	126	185	74	165	199	194	109	169	162	239	298	385	550	380	211	204	238	126	435	827	475	399	113.386	0.385447	0.0372255	0.0705869	133.252	-0.313373	0.0748118	0.145781	144.247	0.068148	0.745814	0.799745	178.259	0.324085	0.0579837	0.235673	145.606	-0.631961	8.00887e-05
ENSMUSG00000002981	2131	1989	1446	1609	2652	2051	2288	1942	1450	1970	950	1105	1683	1224	1479	1388	1910	3074	1784	1765	2737	2172	2426	2629	2076	1030	1976	3106	1814	1295	1593.37	-0.130966	0.177743	0.265837	1815.88	0.218282	0.0420585	0.0894602	1643.43	0.0858149	0.542069	0.619508	1907.39	0.189895	0.241897	0.549064	1845.45	0.0269276	0.856124
ENSMUSG00000002983	38	33	23	36	78	47	64	50	17	23	16	25	36	28	50	33	50	95	47	60	105	59	64	59	69	32	53	73	42	37	25.7832	-0.567124	0.0397012	0.0745584	42.0226	-0.42943	0.0727815	0.142636	35.9798	-1.02623	0.000441729	0.0010102	53.9527	0.126798	0.5554	0.810901	42.3868	-0.54126	0.0130136
ENSMUSG00000002984	352	308	189	232	322	206	296	231	178	236	122	109	217	131	214	174	347	416	294	264	450	349	408	413	287	124	276	441	248	136	220.706	-0.398592	0.002781	0.00702047	268.083	0.240337	0.115802	0.207945	223.532	-0.158828	0.346919	0.429058	280.894	0.199272	0.356597	0.665094	274.204	0.0288202	0.891577
ENSMUSG00000002985	3867	4407	2657	3072	4972	4181	5590	3926	2562	3476	1951	2408	3568	2650	1385	1327	1810	2165	2612	2543	4244	2384	5761	4113	2992	1470	4317	7939	3597	2919	3038.78	-0.207967	0.0521225	0.0942202	2636.24	1.36672	4.40613e-44	3.1768e-42	2144.93	1.16758	1.29909e-90	5.49104e-89	2522.72	1.05893	2.94192e-07	1.05066e-05	3379.82	0.195778	0.369935
ENSMUSG00000002992	0	0	0	0	0	0	0	0	0	0	0	1	0	0	0	0	0	0	0	0	0	0	0	0	0	0	0	0	0	0	0	-	-	-	0	-	-	-	0	-	-	-	0	-	-	-	0	-	-
ENSMUSG00000002996	643	546	499	442	863	589	602	561	622	936	585	543	796	863	428	483	510	521	534	458	673	477	551	429	538	407	629	632	368	400	604.666	0.606037	6.45424e-12	5.38353e-11	510.192	0.408596	0.00260372	0.00783523	602.235	1.01305	2.87948e-11	1.2696e-10	484.251	0.115716	0.498822	0.775079	503.391	0.292666	0.0359967
ENSMUSG00000002997	1540	1429	1123	1370	2743	2233	2417	2211	374	506	271	549	921	754	3359	3185	4684	4722	5232	4613	6355	3573	2814	2310	3149	2296	3988	3288	2905	3072	898.497	-1.64625	5.85239e-53	5.20449e-51	2508.1	-1.21488	1.40847e-32	5.73335e-31	2111.43	-2.878	3.58982e-166	4.22301e-164	3254.64	-0.393575	0.0137569	0.087108	1961.8	-0.763818	2.41002e-06
ENSMUSG00000003031	3786	3280	2635	2847	1769	1438	1286	1299	2034	2921	1958	1158	1837	1493	2827	3012	4177	5051	1812	1887	2485	1943	4432	3258	3505	3024	1702	1664	1436	1185	2706.42	-0.248418	0.000650949	0.00188735	3351.27	0.0644954	0.31695	0.455359	2966.8	-0.185831	0.028346	0.0477191	3593.4	0.0965563	0.46613	0.751867	3295.14	-0.0232928	0.852089
ENSMUSG00000003032	89	89	43	70	75	51	38	64	40	52	15	35	41	31	114	156	137	132	72	56	78	68	105	92	96	68	82	85	43	33	53.3867	-0.806901	0.00315042	0.00785287	100.882	-0.604334	0.0082949	0.0218724	84.6277	-1.4491	1.88204e-06	5.66992e-06	111.97	-0.430523	0.0341842	0.167017	79.1922	-0.140171	0.441386
ENSMUSG00000003033	1232	1149	903	999	1265	1098	1217	1070	700	882	567	503	780	623	1422	1333	2063	3032	1518	1654	2626	2190	1849	1951	1806	959	1143	2000	1179	880	893.192	-0.388661	7.61544e-08	4.1032e-07	1422.05	-0.505192	8.78188e-06	4.28117e-05	1277.96	-0.896975	1.93201e-12	9.21099e-12	1715.94	-0.0853272	0.535595	0.799637	1303.72	-0.405069	0.000388846
ENSMUSG00000003037	876	924	662	678	980	740	831	628	564	839	465	521	690	550	835	830	1147	1682	864	951	1533	1123	1108	1146	1103	577	773	1216	838	518	693.812	-0.155212	0.0705617	0.122024	910.992	-0.170549	0.0848926	0.161731	840.245	-0.329855	0.00213937	0.00441763	1009.13	-0.0329473	0.78875	0.927874	855.075	-0.125803	0.284649
ENSMUSG00000003038	65	24	27	24	57	35	54	41	175	344	204	203	263	236	29	29	43	45	64	49	50	45	50	18	19	28	52	28	20	30	125.841	2.79366	4.48786e-25	1.06787e-23	34.4775	0.206192	0.455757	0.591972	138.959	3.1577	3.02216e-54	6.3871e-53	32.0039	-0.145118	0.601708	0.838332	31.0636	0.31913	0.322069
ENSMUSG00000003039	492	539	416	432	641	524	652	429	501	561	406	365	641	473	612	530	859	1209	709	735	1238	891	728	619	727	366	651	827	515	351	474.743	0.253544	0.0271387	0.0536076	601.114	-0.404912	0.000974157	0.00324094	626.735	-0.154318	0.253702	0.328948	672.315	-0.219643	0.110274	0.351931	523.548	-0.167714	0.197157
ENSMUSG00000003051	1	2	0	0	0	0	0	0	0	0	0	1	0	0	0	1	3	3	0	2	1	1	0	1	1	0	0	0	1	0	0.35375	-0.393259	0.302315	-	1.05949	-0.312815	0.520669	0.651011	0.758368	-1.24372	0.0927344	0.136983	0.977823	-0.285443	0.296621	-	0.566492	0.10299	0.709248
ENSMUSG00000003053	0	0	0	0	0	1	0	0	0	0	0	0	0	0	0	0	0	0	0	0	0	0	0	0	0	0	0	0	0	0	0	-	-	-	0	-	-	-	0	-	-	-	0	-	-	-	0	-	-
ENSMUSG00000003062	1179	1031	827	776	1494	1065	1060	974	636	1022	512	654	1120	978	1075	1292	1631	2192	1515	1577	2285	1835	1494	1615	1281	811	1393	1709	1343	778	822.707	-0.224383	0.0128031	0.0276001	1188.01	-0.367098	5.69423e-05	0.000243084	1092.36	-0.595907	8.624e-07	2.67274e-06	1370.16	-0.0973823	0.418195	0.712988	1085.82	-0.255795	0.014398
ENSMUSG00000003068	307	278	228	244	302	248	318	200	167	266	142	168	204	203	281	302	430	597	440	397	589	460	419	447	304	148	355	505	317	177	225.673	-0.285012	0.00927724	0.0207671	317.343	-0.25716	0.0206263	0.0486501	284.504	-0.548828	4.85263e-05	0.000125131	345.617	-0.147937	0.432348	0.724505	284.047	-0.0810127	0.664138
ENSMUSG00000003070	275	259	198	172	346	312	280	229	125	174	111	77	114	86	383	349	561	944	451	432	685	564	454	449	402	243	307	513	305	216	180.634	-0.523944	1.05211e-05	4.13334e-05	357.296	-0.914298	2.25133e-08	1.58289e-07	325.855	-1.44422	3.13557e-14	1.67711e-13	445.351	-0.317576	0.053576	0.223415	293.12	-0.579788	3.47541e-07
ENSMUSG00000003072	1053	1260	640	751	727	604	842	632	449	678	367	304	442	312	553	493	724	1073	679	644	1160	908	1220	1209	800	386	654	1258	631	360	705.759	-0.68968	6.47215e-06	2.6313e-05	803.761	0.69671	2.75081e-06	1.45304e-05	582.892	0.00595009	0.9597	0.970485	767.067	0.423511	0.0325727	0.161422	874.107	0.234732	0.275556
ENSMUSG00000003099	692	659	471	456	584	499	605	489	451	601	346	292	474	329	396	388	639	993	477	530	752	555	846	760	704	318	532	818	477	352	508.606	-0.0973011	0.230627	0.329099	562.666	0.273163	0.067751	0.134299	513.146	0.178111	0.295323	0.375411	595.777	0.261006	0.159989	0.437512	587.248	0.00473099	0.975186
ENSMUSG00000003119	550	436	409	349	618	408	461	412	422	516	336	286	411	403	469	418	518	673	508	389	528	387	520	446	482	422	537	444	311	410	423.255	0.157255	0.102701	0.167908	466.583	0.0572367	0.54792	0.675424	467.113	0.214469	0.0199312	0.0346834	489.273	0.0234391	0.872247	0.957623	447.459	0.0413219	0.779782
ENSMUSG00000003123	49	44	36	41	74	48	85	42	46	61	37	45	73	52	45	31	55	86	44	55	117	72	73	67	49	19	65	83	45	45	44.2677	0.348806	0.082675	0.13964	46.3523	-0.00369027	0.985731	0.991363	49.5274	0.346658	0.11776	0.169002	49.7133	0.0593836	0.806814	0.933897	44.9525	-0.0522369	0.827116
ENSMUSG00000003131	6453	5697	4739	4706	7106	5279	5768	5258	4835	6273	3803	3529	5749	5225	7448	7443	9115	13007	8413	8261	10961	8667	7393	7431	7478	4785	7092	7652	5874	4264	5101.9	0.0679273	0.0957242	0.158219	6977.84	-0.447606	3.43766e-14	4.4016e-13	6924.32	-0.382292	5.56505e-09	2.07711e-08	7754.41	-0.283886	0.000947969	0.011013	5936.13	-0.1494	0.057671
ENSMUSG00000003134	224	206	144	174	269	194	274	211	160	264	132	163	197	170	211	221	307	427	327	229	357	261	311	284	252	155	280	235	164	183	180.779	0.158795	0.211482	0.306433	227.219	-0.301169	0.00848221	0.0223271	229.324	-0.145266	0.280811	0.359302	259.758	-0.0614514	0.609472	0.842515	210.797	-0.226758	0.0570581
ENSMUSG00000003135	1049	968	672	758	889	719	769	709	694	1002	577	411	636	531	752	811	990	1239	629	747	927	791	1238	991	975	725	936	968	701	549	793.51	0.00226918	0.975356	0.984469	883.978	0.172253	0.0196729	0.0466662	837.134	0.173643	0.0194059	0.0338507	946.303	0.196829	0.0307439	0.154673	898.695	-0.0177992	0.843674
ENSMUSG00000003153	2661	2536	1922	2193	4263	3055	3617	3210	1549	1887	1008	1478	2130	1805	1539	1577	1914	3157	2595	2602	3293	2937	2598	3125	2572	1566	3001	3752	2476	1898	1898.54	-0.474384	9.2374e-07	4.27083e-06	2154.6	0.529055	5.82586e-07	3.40507e-06	1707.83	0.0544423	0.67869	0.742116	2189.9	0.41829	0.00186547	0.018948	2342.34	0.10637	0.370011
ENSMUSG00000003154	424	306	250	312	435	357	355	380	346	418	244	270	391	314	549	516	640	1148	596	586	877	837	552	640	511	339	528	722	409	330	321.841	0.244315	0.0470351	0.0862523	480.598	-0.778195	7.37604e-08	4.82816e-07	503.282	-0.543593	0.000283846	0.000665341	583.971	-0.290238	0.0477644	0.20717	401.582	-0.465972	0.000594959
ENSMUSG00000003161	904	829	588	588	1176	814	969	785	742	1135	663	689	1059	945	555	527	778	1049	728	703	1050	807	986	789	798	501	814	893	675	551	761.6	0.40778	5.99434e-07	2.84191e-06	706.895	0.32658	0.000237522	0.000900106	769.919	0.734704	3.24551e-14	1.73307e-13	722.79	0.233043	0.0206963	0.117958	725.525	0.0993707	0.279533
ENSMUSG00000003166	1266	1121	870	887	1581	1267	1451	1219	815	1076	594	757	1130	907	1432	1344	1790	2698	1649	1715	2538	2236	1653	2185	1679	805	1686	2450	1392	950	917.572	-0.137005	0.0314487	0.0610731	1346.48	-0.470492	1.21363e-08	8.77939e-08	1272.5	-0.61147	1.14995e-09	4.52108e-09	1621.99	-0.0572552	0.732251	0.906384	1248.56	-0.384853	-
ENSMUSG00000003178	246	215	172	184	339	113	302	190	180	191	148	151	184	174	335	306	381	548	292	228	360	304	313	375	240	110	254	307	179	132	187.815	-0.0326478	0.792214	0.85249	282.697	-0.613775	1.84609e-10	1.64706e-09	276.675	-0.647884	2.67016e-07	8.65373e-07	309.26	-0.450576	0.0218611	0.122534	221.098	-0.107493	0.599143
ENSMUSG00000003184	133	116	71	77	135	120	120	103	100	126	79	80	118	112	79	97	111	138	90	109	141	93	128	93	103	61	107	134	73	73	97.5733	0.234626	0.132009	0.207982	99.8836	0.198117	0.192506	0.31132	102.829	0.438181	0.00333908	0.00669393	98.2761	-0.00718728	0.96302	0.986785	94.4282	0.207422	0.209092
ENSMUSG00000003190	17	8	7	14	18	22	20	22	16	21	13	14	26	12	27	33	33	35	17	36	45	32	26	30	26	17	21	26	18	25	13.6053	0.639309	0.0708149	0.12239	20.687	-1.06671	0.000465671	0.00165945	24.2305	-0.437477	0.14204	0.199393	27.9945	-0.211779	0.371036	0.677836	17.3612	-0.769765	0.00893776
ENSMUSG00000003198	44	35	38	20	29	24	43	28	20	39	17	8	30	18	27	38	50	31	31	19	28	11	38	35	25	35	47	31	18	21	29.1081	-0.247762	0.382489	0.493506	35.1507	0.171493	0.540057	0.668951	30.5144	-0.0824608	0.800385	0.845089	35.3572	0.0142244	0.958007	0.984892	33.6963	0.158395	0.548279
ENSMUSG00000003199	337	393	228	243	330	269	370	220	200	251	168	148	225	217	280	216	307	488	395	321	655	425	394	477	314	129	361	647	325	181	251.365	-0.330098	0.0159929	0.0336967	301.468	0.221577	0.125804	0.222104	257.351	-0.110221	0.430325	0.513403	308.534	0.124079	0.568105	0.817386	299.748	0.0867052	-
ENSMUSG00000003200	565	461	409	438	494	388	358	406	299	423	216	255	367	287	431	443	555	795	423	444	610	554	686	677	585	386	334	555	344	306	387.825	-0.407693	6.34689e-05	0.000219776	497.808	0.0856929	0.347281	0.487361	419.978	-0.325372	0.00185201	0.00386678	553.314	0.219033	0.0214004	0.120646	511.442	-0.125051	0.204316
ENSMUSG00000003206	9	8	8	10	17	5	11	10	1	2	0	4	5	5	16	24	20	35	17	23	27	29	26	16	23	10	25	41	13	10	5.12769	-1.83029	0.000334626	0.00102757	15.2673	-0.978816	0.00259576	0.00781607	11.7759	-3.18634	5.17975e-08	1.78553e-07	20.3782	-0.169168	0.527462	0.793997	13.0675	-0.707536	0.0244372
ENSMUSG00000003208	10	29	16	9	19	11	26	10	9	13	9	7	9	10	12	13	24	38	24	17	28	24	30	25	20	4	18	22	19	7	13.2017	-0.361659	0.383593	0.494495	17.7635	-0.0505308	0.889986	0.931261	15.119	-0.481734	0.206694	0.27612	18.9101	-0.00223009	0.994218	0.99849	16.7829	-0.0274994	0.938424
ENSMUSG00000003226	3973	2748	3012	2321	3649	2353	3016	2308	3163	4253	2692	2181	3148	3207	1565	2076	2476	2152	2711	1972	1713	1228	1480	1683	1577	2666	2244	1740	1155	2204	3118.2	0.34905	0.00497289	0.0118697	2570.77	0.805535	1.24712e-06	6.92651e-06	2729.8	1.16654	8.2138e-13	4.01299e-12	2033.01	0.0802972	0.772684	0.921803	2505.63	0.628456	0.0256524
ENSMUSG00000003227	0	1	2	1	1	2	1	0	1	1	0	0	0	0	6	3	2	4	2	4	4	6	1	0	3	1	3	3	3	2	0.861611	-0.158195	0.754042	-	2.35136	-0.813854	0.10853	0.197501	2.2177	-1.26397	0.0816253	0.122483	2.51392	-0.492925	0.137568	-	1.17268	-0.0241392	0.943188
ENSMUSG00000003228	236	248	206	177	148	102	158	98	357	546	296	102	111	128	236	274	332	447	171	131	169	183	387	309	276	174	176	188	125	113	293.629	1.0439	5.98895e-21	1.06304e-19	259.083	-0.239046	0.0323132	0.0714136	354.028	0.806786	4.13442e-14	2.19215e-13	293.076	-0.0315503	0.798571	0.930769	242.792	-0.192525	0.14488
ENSMUSG00000003233	739	736	520	535	472	278	390	290	301	378	190	213	271	244	622	606	733	1050	549	493	601	566	821	940	625	366	473	676	336	260	462.468	-0.936672	1.85193e-19	2.90631e-18	672.49	0.0683442	0.391331	0.531356	503.881	-0.874116	3.57405e-15	2.02302e-14	692.327	-0.00835172	0.95682	0.984424	636.827	0.0823141	0.60135
ENSMUSG00000003234	612	611	483	492	657	504	663	505	445	644	418	368	532	460	454	416	561	873	555	537	840	621	732	751	613	282	542	828	445	346	519.471	0.0572178	0.507364	0.61177	548.829	0.276089	0.00728063	0.0195434	526.488	0.332913	0.00390333	0.0077574	557.719	0.166235	0.316205	0.627509	552.156	0.108211	0.502368
ENSMUSG00000003235	1325	1255	871	935	982	859	970	716	564	730	457	369	567	488	1007	884	1213	1871	1149	1163	1717	1395	1407	1678	1351	650	925	1709	1025	627	840.69	-0.709724	3.21051e-23	6.69795e-22	1130.32	0.151684	0.117609	0.210346	881.518	-0.55692	1.92892e-07	6.3212e-07	1204.1	0.162645	0.307858	0.621183	1138.75	-0.0100028	0.948436
ENSMUSG00000003269	656	773	461	525	524	387	510	394	287	396	213	191	266	179	650	504	797	1234	732	649	993	804	1065	1017	752	333	429	747	419	325	451.623	-0.821884	1.16644e-10	8.62604e-10	668.271	-0.0493609	0.729675	0.820932	521.274	-0.87819	1.7026e-09	6.61658e-09	749.219	0.10571	0.597923	0.835574	662.034	-0.146616	0.466347
ENSMUSG00000003271	5	8	14	3	5	7	23	2	10	11	9	13	13	14	5	7	23	33	10	14	32	13	13	19	10	1	8	27	22	8	8.78149	0.452261	0.321739	0.430844	11.0046	-0.508632	0.260393	0.393212	12.5535	-0.116573	0.811247	0.854064	12.1804	-0.266645	0.44013	0.730691	8.63257	-0.116444	0.763706
ENSMUSG00000003273	341	291	183	217	216	188	244	198	195	327	217	102	158	109	185	179	323	369	286	276	460	256	430	344	278	135	223	358	226	147	246.072	0.13812	0.339107	0.448827	251.833	0.289432	0.0410006	0.087644	248.98	0.43008	0.00875416	0.0163574	265.961	0.269305	0.15981	0.437448	263.376	0.0100038	0.957506
ENSMUSG00000003279	2453	2193	1646	1875	2755	1824	2442	2169	3050	3909	2435	1294	1823	1605	1586	1785	2487	2349	1873	1729	2029	1323	1947	1867	1765	1538	2727	2016	1536	1617	2496.05	0.807048	2.18051e-44	1.37123e-42	2020.53	0.294443	0.00493792	0.0138326	2586.14	1.09898	6.47925e-22	5.06309e-21	1895.54	-0.036212	0.803381	0.932766	1897.95	0.337858	0.00516835
ENSMUSG00000003282	38	12	31	21	63	28	38	27	64	63	49	43	69	94	16	20	25	21	53	33	37	20	11	12	9	26	33	19	25	32	40.7333	1.2733	6.23696e-05	0.000216267	23.272	0.546238	0.0980536	0.181754	40.5469	1.96933	2.95224e-14	1.58252e-13	18.3105	-0.153636	0.641073	0.861272	21.0652	0.576756	0.115249
ENSMUSG00000003283	12	19	12	16	55	56	59	45	8	20	6	16	30	13	38	20	39	55	175	168	281	172	37	52	27	15	135	260	138	113	12.7378	-0.215852	0.569522	0.66819	24.5718	-0.929229	0.00123702	0.00401231	23.2539	-1.18643	0.000888593	0.00194578	33.5763	-0.0664121	0.799887	0.931555	22.3805	-0.758089	0.0114073
ENSMUSG00000003299	287	253	155	123	288	158	223	154	138	272	109	72	133	109	113	77	131	213	134	138	233	215	359	220	133	68	116	276	181	76	180.281	-0.0639091	0.772458	0.837064	165.298	0.896629	9.62136e-06	4.66481e-05	146.49	0.848558	0.000119109	0.000292905	153.605	0.523405	0.0534141	0.222859	187.289	0.255744	0.364278
ENSMUSG00000003308	479	547	396	435	480	402	517	390	325	506	261	293	373	343	451	422	506	846	560	502	730	541	687	788	559	247	464	778	442	284	409.115	-0.186398	0.124038	0.197206	495.337	0.0846149	0.497868	0.630491	444.284	-0.105043	0.420799	0.503731	536.103	0.140243	0.468621	0.753344	496.081	-0.0533004	0.787554
ENSMUSG00000003309	3	6	2	2	6	10	14	11	0	0	0	8	6	7	19	10	17	24	19	14	18	16	13	15	17	10	13	33	11	6	1.67744	-1.42278	0.0077708	-	9.36893	-1.67511	3.53713e-05	0.000156468	8.33156	-3.74375	6.72202e-08	2.29048e-07	15.2237	-0.149941	0.597551	0.835337	8.04249	-1.29829	0.000322558
ENSMUSG00000003316	4590	3391	2867	3001	6146	3765	4680	3916	3792	4938	2600	2936	4296	3867	3633	3642	4360	5983	4665	4260	5488	4471	3877	4361	3907	2354	4826	5564	3563	2946	3508.81	0.305006	0.00126403	0.00346629	3807.23	-0.0353008	0.653505	0.761303	4005.72	0.269562	0.00192896	0.00401715	3894.93	-0.134398	0.168056	0.448851	3451.92	0.108295	0.32477
ENSMUSG00000003341	15	23	18	16	14	16	12	12	1	3	11	3	0	5	28	37	45	63	26	19	34	33	36	56	36	9	20	27	24	11	12.3377	-1.11202	0.0206016	0.0420583	28.6565	-0.860201	0.000735342	0.00251406	23.3355	-2.20725	3.21286e-06	9.45745e-06	36.3547	-0.181981	0.51204	0.783507	24.4428	-0.528946	0.0984209
ENSMUSG00000003344	466	484	289	329	520	439	524	373	368	466	253	175	263	236	434	403	563	904	528	522	842	606	657	719	452	236	481	777	399	284	367.728	0.0766986	0.519573	0.623247	457.814	-0.211001	0.110512	0.200491	451.261	-0.137535	0.320783	0.402217	515.578	-0.0230156	0.906341	0.9717	430.809	-0.168169	0.393556
ENSMUSG00000003345	950	784	503	617	755	594	718	556	559	892	473	443	611	459	578	584	883	1133	755	693	1189	840	1002	937	668	321	644	1100	675	385	657.848	0.0337246	0.777146	0.840539	726.098	0.167226	0.144744	0.248738	694.734	0.200411	0.0732202	0.111263	722.494	-0.00225361	0.99034	0.997182	689.379	0.16819	0.385929
ENSMUSG00000003346	874	880	595	614	575	435	623	397	463	655	356	274	437	309	556	487	627	884	580	509	862	745	1027	1211	714	285	610	926	477	283	609.146	-0.404357	4.28328e-06	1.79401e-05	680.648	0.526881	1.5096e-09	1.21533e-08	551.535	0.121842	0.178813	0.243914	689.519	0.369855	0.107645	0.346813	737.036	0.102881	0.664104
ENSMUSG00000003348	150	121	128	112	147	106	117	90	73	88	50	50	73	74	260	214	286	428	218	227	283	200	242	323	350	129	154	270	201	93	99.8349	-0.665718	4.49405e-05	0.000158994	199.224	-0.865524	3.2945e-11	3.17099e-10	176.26	-1.54756	1.87678e-24	1.62888e-23	267.915	-0.0447806	0.81761	0.937586	185.025	-0.754021	0.000329756
ENSMUSG00000003352	440	448	288	310	447	387	525	368	205	270	159	129	189	130	683	500	779	1064	1142	978	1674	1154	645	749	601	191	676	1290	626	464	290.193	-0.613877	9.89049e-09	5.94172e-08	529.103	-0.692876	2.5126e-09	1.97879e-08	464.911	-1.31384	1.63081e-25	1.47233e-24	614.59	-0.328201	0.14136	0.407689	431.91	-0.293484	0.199723
ENSMUSG00000003354	75	49	39	51	77	71	106	70	59	44	25	29	57	39	60	57	84	100	86	79	115	92	75	80	64	27	65	89	72	58	47.4452	-0.111903	0.675251	0.758957	61.6994	-0.169109	0.337521	0.477124	57.5936	-0.289277	0.235095	0.308241	65.1084	-0.152516	0.425044	0.718885	54.8914	0.00205881	0.99254
ENSMUSG00000003355	8	13	13	11	7	9	16	6	4	10	1	3	10	1	9	8	7	16	9	7	18	21	11	17	13	4	16	12	8	5	8.17023	-0.828424	0.069264	0.120093	10.7031	0.442711	0.2243	0.350627	6.99886	-0.47538	0.358786	0.441235	10.1362	0.210817	0.507584	0.781136	11.0398	0.175262	0.605533
ENSMUSG00000003360	946	914	693	571	954	891	799	761	663	1017	543	621	970	818	982	1007	1264	1738	1038	1035	1538	1374	941	1334	958	651	924	1515	827	578	740.472	0.10476	0.323957	0.43285	966.187	-0.354851	0.000109146	0.000441992	964.747	-0.251917	0.00281718	0.00570803	1073.5	-0.195089	0.174368	0.459328	850.095	-0.138779	0.376726
ENSMUSG00000003363	2428	2489	1594	1912	3985	3376	4184	3649	1196	1661	763	1493	2473	1554	1690	1661	2294	3782	2261	2775	3958	2664	3421	3284	2968	1349	3241	4792	2760	2082	1643.27	-0.630263	3.08758e-07	1.52543e-06	2147.83	0.190058	0.140132	0.242197	1694.74	-0.442571	0.00517243	0.0100745	2434.64	0.350853	0.0357653	0.172096	2322.94	-0.165354	0.286439
ENSMUSG00000003378	1117	1154	728	1018	1354	1092	1270	1217	533	740	385	462	602	465	1326	1296	1895	2857	1940	1881	2898	2074	1852	2139	1433	773	1509	2631	1400	918	778.498	-0.681383	1.77052e-07	9.06259e-07	1335.17	-0.507626	0.000211586	0.000808879	1135.36	-1.20176	9.55255e-20	6.81806e-19	1604.85	-0.0979144	0.579849	0.825983	1215.89	-0.380003	0.0378089
ENSMUSG00000003379	0	0	0	0	0	0	0	1	0	0	0	1	0	1	0	1	1	1	0	1	1	1	0	1	0	1	0	0	0	0	0	-	-	-	0.323005	-0.478474	0.201138	-	0.353038	-0.768024	0.256086	-	0.647824	-0.0462112	0.84824	-	0.271868	-0.198536	0.313667
ENSMUSG00000003380	489	545	359	403	484	428	539	396	345	461	275	253	477	338	309	265	434	722	457	467	850	547	697	625	561	233	435	806	393	282	399.911	-0.129785	0.209854	0.304425	427.095	0.415508	0.00890569	0.0233349	381.493	0.288859	0.0930969	0.137477	454.032	0.401307	0.0455412	0.200941	467.98	-0.00610041	0.972942
ENSMUSG00000003382	367	244	228	227	549	330	309	332	458	545	351	411	602	531	258	205	271	286	308	270	342	206	308	204	252	242	361	251	207	231	345.11	0.950772	6.56566e-16	7.82723e-15	258.691	0.34226	0.0177036	0.0425108	355.424	1.30199	3.31685e-21	2.52226e-20	254.323	0.130594	0.502319	0.777651	257.181	0.202291	0.280625
ENSMUSG00000003402	532	499	315	353	639	502	591	456	395	502	244	328	438	351	368	352	547	849	529	526	836	606	714	663	476	251	489	842	468	358	391.262	0.0251178	0.843195	0.893858	453.132	0.0318672	0.822176	0.886365	434.935	0.0554423	0.744109	0.798185	497.59	0.127288	0.500392	0.775686	451.953	-0.0914624	0.603512
ENSMUSG00000003410	5508	4873	3622	3928	5875	4499	4801	4575	3935	5419	3133	3129	5417	3902	7570	7241	10550	11734	10816	9433	12291	8205	5871	6769	5796	4572	7105	7102	5322	4443	4232.18	0.0804139	0.0951349	0.157378	6496.7	-0.732375	4.86265e-35	2.23031e-33	6537.71	-0.655049	6.00182e-26	5.53892e-25	7298.98	-0.502513	1.75444e-05	0.000373202	5008.67	-0.202996	0.0717111
ENSMUSG00000003411	46	43	32	39	436	374	378	418	55	41	24	182	250	226	136	73	134	210	550	568	766	741	52	95	173	41	460	888	471	302	39.4356	0.183801	0.482553	0.589196	81.1933	-1.37529	1.61297e-10	1.45168e-09	85.2128	-1.19849	3.06707e-05	8.09483e-05	108.637	-0.341925	0.249144	0.557869	62.0756	-0.783335	-
ENSMUSG00000003418	150	181	185	201	441	321	356	368	114	148	76	181	240	290	147	181	241	210	320	234	218	132	166	177	161	240	302	216	179	270	148.266	-0.513359	0.020856	0.0425284	187.801	0.211281	0.311158	0.449584	151.207	-0.309681	0.086441	0.128738	195.294	0.141147	0.581727	0.826392	188.85	0.0569972	0.836273
ENSMUSG00000003420	116	158	92	94	174	135	168	129	84	146	74	85	145	92	153	216	179	242	158	194	363	259	224	165	210	94	192	397	205	156	105.556	-0.0107821	0.954291	0.970038	151.111	-0.474119	0.0137234	0.0341497	147.163	-0.496871	0.0154579	0.0275245	180.72	-0.0877872	0.643351	0.862696	137.659	-0.365316	0.05188
ENSMUSG00000003421	395	400	292	322	329	281	354	277	203	348	234	158	266	242	262	280	402	567	358	355	487	419	518	499	403	194	310	510	307	206	305.313	-0.236273	0.0689486	0.119599	354.352	0.244102	0.0327508	0.0722988	309.979	0.00811936	0.958411	0.969808	371.672	0.217364	0.195396	0.488724	363.385	0.0259968	0.871034
ENSMUSG00000003423	203	263	156	204	169	215	215	200	65	107	51	62	73	62	366	341	498	837	395	401	665	540	485	587	462	226	264	553	330	231	142.593	-1.27093	2.0829e-11	1.65579e-10	329.361	-0.906574	1.37572e-07	8.74721e-07	272.731	-2.2132	6.88278e-31	7.7201e-30	449.421	-0.0466101	0.796724	0.929923	305.79	-0.820761	1.3446e-05
ENSMUSG00000003429	164	376	148	159	106	99	174	143	120	171	102	65	186	120	339	292	459	654	339	345	407	532	421	570	350	122	341	530	275	129	170.175	-0.462729	0.100748	0.165298	301.353	-0.656078	0.00790805	0.0209911	270.045	-1.19436	7.83528e-18	5.11217e-17	376.036	-0.122459	0.613034	0.844158	269.543	-0.453254	0.127543
ENSMUSG00000003435	1011	920	674	723	1001	723	906	726	681	856	544	467	729	582	911	829	1213	1675	1192	1186	1737	1255	1343	1318	949	454	914	1544	915	619	752.736	-0.0661055	0.313231	0.42173	950.992	-0.140618	0.0829128	0.158593	898.347	-0.206879	0.0230824	0.0396441	1029.58	-0.0657364	0.712936	0.897423	880.847	-0.0576209	0.747285
ENSMUSG00000003436	51	37	40	36	99	61	97	72	9	14	5	27	35	19	90	76	96	182	107	125	200	172	150	95	93	37	117	182	99	68	25.8574	-1.78127	8.96675e-09	5.40893e-08	69.8635	-1.04164	2.04125e-07	1.27019e-06	56.2297	-2.9039	1.04408e-19	7.43572e-19	95.8168	-0.10739	0.640029	0.860836	62.4009	-0.845404	0.000515738
ENSMUSG00000003437	284	239	170	148	312	240	318	236	140	244	122	152	215	167	271	227	351	482	317	261	453	374	345	301	265	127	226	348	240	188	183.934	-0.129149	0.399157	0.51004	256.07	-0.336244	0.00910739	0.0237964	240.404	-0.47085	0.000782944	0.0017278	280.688	-0.214939	0.168371	0.449537	223.139	-0.101117	0.554645
ENSMUSG00000003438	231	344	184	172	243	223	297	201	141	174	115	97	171	140	304	258	370	572	369	343	578	455	514	472	360	138	285	477	303	156	187.36	-0.47725	0.0144147	0.0307059	287.418	-0.343851	0.0518357	0.106848	249.452	-0.847821	1.05568e-09	4.16472e-09	351.868	0.0797098	0.708989	0.895641	282.572	-0.388387	0.108467
ENSMUSG00000003444	21	23	17	12	15	8	16	24	10	19	8	5	10	9	36	29	28	40	27	27	34	36	35	53	29	20	25	33	14	5	14.9582	-0.348489	0.298144	0.405072	24.8564	-0.530012	0.0480938	0.100203	22.3895	-0.916346	0.00598993	0.0115368	33.1799	0.129873	0.604707	0.840009	24.9571	-0.618376	0.024129
ENSMUSG00000003452	2123	1472	1746	1560	2922	1925	2281	1971	1981	2476	1523	1328	1802	2005	984	1412	1528	1399	1974	1710	1512	963	983	1097	1046	1748	1544	1438	959	1643	1823.36	0.379033	0.00435459	0.010528	1549.61	0.649855	0.000237792	0.000900954	1668.67	1.03954	2.92719e-09	1.11514e-08	1325.02	0.101428	0.716044	0.898713	1523.99	0.472408	0.0935486
ENSMUSG00000003458	1835	1453	1281	1311	1953	1254	1460	1241	1402	1752	881	865	1378	1184	1575	1810	2041	3097	1736	1679	2308	2077	2153	2652	2044	1109	1532	2250	1454	1078	1377.54	0.0429835	0.680485	0.763378	1727.38	-0.20187	0.0353715	0.0771594	1685.02	-0.161005	0.212342	0.282756	1983	0.036499	0.805759	0.933426	1664.86	-0.225245	0.115737
ENSMUSG00000003464	1196	992	759	781	1755	1196	1299	1052	926	1277	728	744	1135	956	867	844	1123	1710	1154	1147	1805	1570	1413	1612	1271	615	1255	1902	1134	767	928.054	0.257227	0.000120542	0.000398592	993.56	0.0477006	0.60958	0.725326	1027.17	0.303362	0.00267962	0.00544738	1131.06	0.235761	0.138185	0.402935	1031.72	-0.184732	0.233769
ENSMUSG00000003469	267	222	152	172	418	312	359	309	283	396	191	375	662	443	105	80	105	194	186	212	274	230	233	230	231	60	247	357	173	142	234.901	0.684797	4.21141e-08	2.3297e-07	161.521	1.05132	1.54594e-11	1.53175e-10	201.472	1.74554	1.97782e-23	1.64074e-22	146.766	0.63981	0.00927846	0.0654325	187.012	0.302187	0.204425
ENSMUSG00000003476	2	0	1	0	2	2	6	4	1	0	0	2	1	0	2	2	4	1	10	4	9	3	1	1	4	1	5	8	3	3	0.53195	-0.16137	0.706486	-	1.42125	-0.552127	0.272112	0.406576	1.31003	-1.08297	0.153128	0.212801	2.00527	-0.0803081	0.80522	-	1.18216	-0.276975	0.420098
ENSMUSG00000003477	0	2	0	0	0	0	1	0	0	2	0	1	0	1	0	0	0	0	0	0	0	0	1	0	0	1	0	0	0	0	0.480407	0.05773	0.873845	-	0.252451	0.249963	0.362706	-	0.265572	0.630411	0.258306	-	0.294326	0.173622	0.281074	-	0.501786	0.00245452	0.991852
ENSMUSG00000003484	0	0	0	0	1	0	1	1	0	1	2	1	1	3	0	0	1	0	0	0	0	0	0	0	0	0	0	1	1	0	0.506252	0.658412	0.110842	-	0.103009	-0.119778	0.557427	-	0.681169	0.894849	0.219379	-	0.109482	-0.0572899	0.555607	-	0	-	-
ENSMUSG00000003500	840	801	504	601	482	411	483	420	433	641	347	168	252	168	534	482	622	981	537	548	883	704	961	912	787	379	593	872	550	379	571.544	-0.345983	0.00066356	0.00191959	654.13	0.390992	0.000398835	0.00144376	546.575	0.0442715	0.695016	0.756653	677.905	0.326934	0.0309293	0.155405	693.671	0.0579064	0.704576
ENSMUSG00000003505	0	0	0	0	0	0	0	0	0	0	0	0	0	0	0	0	0	0	0	0	0	0	0	0	0	0	0	0	0	0	0	-	-	-	0	-	-	-	0	-	-	-	0	-	-	-	0	-	-
ENSMUSG00000003518	2746	2226	1709	1640	2034	1671	1796	1727	1937	2711	1609	1217	1855	1488	970	991	1145	1475	1004	1127	1556	1223	1962	1655	1696	1102	1673	1954	1195	1056	2027.61	0.200961	0.0070672	0.0163135	1629.03	1.1488	5.87872e-43	4.01623e-41	1609.12	1.35526	8.14366e-80	2.88097e-78	1356.51	0.613381	4.85351e-14	5.85845e-12	1806.61	0.537678	3.83459e-10
ENSMUSG00000003526	58	39	27	18	71	31	34	27	84	131	95	86	113	132	25	42	35	53	30	26	39	34	46	39	39	24	32	56	34	21	65.2655	1.67699	1.54202e-11	1.23981e-10	35.719	0.137026	0.616603	0.731056	71.806	1.88584	2.00917e-17	1.28555e-16	36.9363	0.0623998	0.778328	0.923167	34.6362	0.0814069	0.743332
ENSMUSG00000003527	129	121	104	109	107	117	150	89	89	111	71	58	78	51	138	143	191	301	170	156	264	252	201	237	181	78	128	235	111	100	102.694	-0.168304	0.243056	0.343422	146.276	-0.37999	0.00742633	0.0198628	136.276	-0.55524	0.000577559	0.00129848	173.913	-0.00912023	0.962255	0.986456	138.263	-0.33882	0.0813232
ENSMUSG00000003528	265	212	159	188	416	301	396	278	295	408	195	302	520	306	259	242	364	518	445	418	817	522	437	382	387	167	383	691	366	269	241.093	0.70495	1.34077e-08	7.8931e-08	259.881	-0.402638	0.000785816	0.00266656	311.099	0.301444	0.0290877	0.0488372	327.762	0.122125	0.44364	0.732815	259.843	-0.504311	0.00166845
ENSMUSG00000003531	427	461	320	312	350	313	351	288	197	259	171	146	240	193	324	322	467	747	413	369	631	490	569	578	544	215	352	639	392	254	295.382	-0.660061	1.06397e-09	7.09099e-09	404.127	0.0642141	0.638412	0.749366	322.187	-0.594376	0.000119026	0.000292737	445.514	0.168602	0.367289	0.67447	409.438	-0.102225	0.56141
ENSMUSG00000003534	721	483	383	360	1218	589	646	540	957	1189	690	917	1445	1105	605	558	737	1120	696	634	1052	836	707	704	529	260	589	985	556	348	678.33	1.14949	1.1371e-17	1.56057e-16	586.232	-0.31407	0.0180573	0.0432698	835.199	0.842105	1.55347e-16	9.50681e-16	617.678	-0.313156	0.0596241	0.239885	492.896	0.0205394	0.912399
ENSMUSG00000003541	104	69	35	28	65	51	72	46	83	97	46	23	52	39	85	58	88	107	86	58	80	60	78	108	75	30	51	109	56	29	63.0496	0.536939	0.0810475	0.137299	67.669	-0.248684	0.354397	0.494153	78.3618	0.319166	0.102685	0.149922	75.3705	-0.0989678	0.658255	0.871943	61.3299	-0.12286	0.674683
ENSMUSG00000003545	29	26	14	31	63	20	43	31	37	29	5	45	99	36	8	14	20	19	12	33	63	23	23	15	20	11	43	43	53	9	23.5286	0.0494835	0.906272	0.938132	20.3268	0.934048	0.0024543	0.00743252	18.8002	0.984236	0.0387693	0.0632276	15.7792	0.256004	0.364086	0.671784	20.9063	0.612755	0.0304855
ENSMUSG00000003546	74	66	63	46	85	80	97	54	51	63	52	42	77	70	101	111	156	194	106	104	156	134	136	164	89	42	99	181	101	52	58.5747	0.0335554	0.864224	0.910014	94.8246	-0.825457	5.34117e-08	3.57279e-07	95.1983	-0.803981	2.91911e-06	8.62266e-06	117.168	-0.24192	0.285279	0.598825	79.7637	-0.491262	0.0489385
ENSMUSG00000003549	108	117	84	58	99	71	91	71	69	100	49	54	91	61	74	63	108	151	118	90	147	123	150	113	112	49	69	135	85	51	80.2519	-0.147961	0.445947	0.555635	91.6698	0.220593	0.229825	0.357499	82.2786	0.0712634	0.701907	0.76272	97.0137	0.21881	0.258501	0.567397	94.2209	0.000370961	0.998571
ENSMUSG00000003555	0	1	0	0	1	0	0	0	0	0	0	1	0	1	0	0	0	0	0	0	0	0	0	0	0	0	0	0	0	0	0.122215	-0.12454	0.593771	-	0.126226	0.152091	0.488385	-	0	-	-	-	0	-	-	-	0.120414	0.0827863	0.517985
ENSMUSG00000003559	319	346	219	212	186	134	161	149	127	187	138	74	155	126	300	245	348	431	170	184	295	200	464	411	338	150	186	260	151	85	212.554	-0.640379	1.08275e-05	4.24329e-05	293.318	0.0354379	0.756976	0.840468	235.966	-0.616323	1.43141e-06	4.36009e-06	321.671	0.128095	0.464637	0.750427	291.926	-0.0894044	0.634341
ENSMUSG00000003573	211	240	168	189	303	226	230	179	121	175	90	105	183	121	263	275	319	499	285	303	410	392	294	242	248	160	250	343	194	172	164.688	-0.470817	0.000673052	0.00194472	257.776	-0.403919	0.00106988	0.00352043	224.852	-0.883879	5.62819e-11	2.43751e-10	276.185	-0.355636	0.00251362	0.0239532	213.711	-0.0334448	0.78962
ENSMUSG00000003575	1037	890	732	813	934	704	799	709	570	740	453	446	626	557	1041	1145	1478	2335	1209	1201	1590	1411	1563	1659	1309	750	1027	1519	901	645	725.734	-0.374325	4.51413e-07	2.17527e-06	1116.19	-0.428203	0.000178817	0.000693648	998.857	-0.806743	2.18705e-10	9.07539e-10	1344.33	-0.0260003	0.857013	0.952546	1048.94	-0.387201	0.00191993
ENSMUSG00000003581	213	250	150	165	289	224	271	246	112	191	79	119	152	105	178	205	290	360	359	298	455	310	338	299	232	160	259	426	253	207	157.988	-0.439843	0.0102765	0.0227322	217.186	-0.077536	0.560081	0.685678	184.341	-0.524248	0.00143425	0.0030394	248.199	0.136202	0.318259	0.629603	217.232	-0.203372	0.165577
ENSMUSG00000003585	272	230	167	183	322	226	303	209	181	185	146	177	213	224	128	96	172	265	162	144	281	181	261	256	182	101	269	299	184	153	190.626	-0.100925	0.446213	0.555731	185.256	0.698252	4.80653e-06	2.44506e-05	165.039	0.610839	0.00162338	0.00341498	173.54	0.39313	0.0427716	0.193043	199.205	0.282225	0.0836754
ENSMUSG00000003604	114	110	74	84	76	88	71	68	38	84	44	37	70	56	85	91	116	162	83	80	134	91	165	107	125	79	88	129	58	52	74.7182	-0.591011	0.0019992	0.00522515	101.039	0.0736099	0.59263	0.711878	81.2025	-0.527706	0.00646009	0.0123764	112.597	0.206556	0.184279	0.473266	103.632	-0.126983	0.423352
ENSMUSG00000003617	162	146	145	148	283	279	278	284	238	399	186	357	434	457	188	357	271	198	305	258	442	325	194	112	207	201	330	343	255	391	201.617	0.992223	1.01164e-10	7.53509e-10	201.703	-0.465183	0.0858411	0.16322	265.434	0.473383	0.131435	0.186314	222.598	-0.283841	0.328791	0.639987	166.279	-0.108524	0.66809
ENSMUSG00000003623	737	664	519	476	760	502	596	499	505	707	415	379	547	458	314	284	358	289	421	345	396	241	537	308	461	339	580	346	292	368	559.096	0.0464662	0.529096	0.632816	466.95	1.17513	4.43241e-13	5.13671e-12	429.361	1.23262	2.94002e-11	1.2957e-10	364.308	0.466089	0.0256215	0.136487	501.827	0.664631	6.26229e-05
ENSMUSG00000003644	189	227	146	185	258	178	229	152	108	135	70	90	127	122	336	290	415	514	265	260	391	285	364	368	302	138	242	387	231	152	146.013	-0.651358	7.81667e-05	0.000266788	272.414	-0.718839	5.15657e-09	3.92804e-08	237.838	-1.38532	2.52208e-30	2.77159e-29	325.381	-0.28022	0.0727031	0.274107	228.282	-0.396478	0.0326301
ENSMUSG00000003657	6613	7103	4296	4423	2314	2342	2531	2196	419	566	224	500	774	637	1921	1279	2194	3767	1342	1659	2461	2161	5254	4777	4324	1717	2074	3036	1795	1209	3110.8	-3.54902	3.70277e-105	1.5902e-102	3999.06	1.59876	2.13034e-21	4.55413e-20	1256.01	-1.94856	7.29726e-19	5.00354e-18	3008.54	0.856528	4.07212e-05	0.000787665	4665.68	0.657865	0.000472434
ENSMUSG00000003660	1922	1577	1341	1476	2098	1525	1715	1605	1347	1879	1121	1013	1588	1352	2519	2434	3124	4325	2730	2434	3403	2755	2361	2806	2480	1388	2100	3085	1845	1353	1489.65	0.0583866	0.404818	0.515478	2212.98	-0.640044	2.89943e-19	5.57051e-18	2207.43	-0.585687	1.09558e-21	8.46297e-21	2578.98	-0.301609	0.00829707	0.0603145	1854.33	-0.315364	0.010471
ENSMUSG00000003662	703	586	471	427	704	491	557	418	593	864	529	388	608	498	400	422	479	694	397	428	494	422	614	514	533	372	462	562	367	321	585.515	0.467965	1.43005e-08	8.39344e-08	514.143	0.441945	1.18948e-06	6.62334e-06	574.143	0.911898	1.31944e-23	1.10537e-22	492.746	0.178472	0.0757434	0.280676	516.817	0.268637	0.0051558
ENSMUSG00000003665	35	24	13	12	27	13	32	14	10	21	7	15	13	19	10	5	3	6	16	9	10	6	14	15	6	13	16	18	10	15	16.0338	-0.468334	0.201048	0.293756	13.7836	1.65945	2.07995e-05	9.56014e-05	9.18499	1.30717	0.00813978	0.0152958	9.43368	0.680809	0.0446213	0.198527	16.2012	0.706204	0.030634
ENSMUSG00000003680	42	63	45	37	81	53	93	50	33	50	35	32	47	36	89	73	95	137	115	114	152	126	110	119	92	41	93	167	85	63	42.8558	-0.0589454	0.807041	0.86501	68.7227	-0.719273	0.000147196	0.000581845	67.0865	-0.798392	3.54365e-05	9.28116e-05	90.3877	-0.00277551	0.988108	0.996363	64.7633	-0.658088	0.00419864
ENSMUSG00000003721	1073	806	683	610	1135	961	1046	757	897	1244	824	629	908	829	494	504	614	767	510	555	710	598	820	583	675	568	716	676	527	494	864.034	0.521077	1.12518e-07	5.92294e-07	690.277	0.709987	2.69108e-14	3.47758e-13	791.099	1.23667	2.69675e-56	5.99114e-55	623.539	0.307704	0.0281512	0.145629	718.364	0.388785	0.00774129
ENSMUSG00000003731	2829	2207	1884	1845	3233	2177	2533	2170	2380	3348	1861	1705	2551	2403	2228	1996	2631	3945	2548	2434	3322	3086	2486	3015	2336	1685	2589	3263	2117	1571	2287.21	0.389311	1.41274e-08	8.29738e-08	2359.02	0.0283527	0.738493	0.82728	2551.18	0.41612	2.86761e-06	8.47823e-06	2463.09	-0.0106117	0.930431	0.978556	2233.48	0.0483518	0.675747
ENSMUSG00000003746	739	293	342	212	1911	921	1140	856	1376	2273	799	2270	2316	1808	170	259	197	162	507	467	543	351	192	118	247	122	626	475	384	470	843.542	1.91844	4.70921e-11	3.62095e-10	300.554	1.0693	0.000445477	0.00159622	822.938	3.13831	6.905e-26	6.34844e-25	185.21	-0.117112	0.65947	0.872365	277.601	1.14012	4.25237e-05
ENSMUSG00000003752	107	102	82	75	156	99	142	99	84	80	82	43	93	81	186	161	233	365	193	185	266	279	185	212	196	98	159	260	145	93	87.0327	0.0685328	0.71995	0.794709	150.963	-1.00421	1.55192e-12	1.70354e-11	153.813	-0.93249	2.79646e-06	8.28166e-06	194.407	-0.274081	0.0816988	0.293659	125.93	-0.692914	1.36151e-05
ENSMUSG00000003762	83	93	50	64	162	97	111	104	46	80	44	81	81	63	83	91	120	187	129	131	174	95	159	159	125	61	132	223	107	98	63.2675	-0.164138	0.405876	0.51649	90.5987	-0.381134	0.0275992	0.0625564	84.5186	-0.555947	0.00381201	0.00758904	117.064	0.194519	0.285225	0.598792	93.5465	-0.553148	0.00469467
ENSMUSG00000003778	908	677	593	674	1011	712	895	869	677	803	550	534	826	784	1005	913	1360	1405	1302	1048	1368	891	1153	730	904	745	995	845	601	735	686.007	0.124063	0.224498	0.321929	904.913	-0.39964	7.53046e-05	0.000313325	910.365	-0.278953	0.0048699	0.00952041	1006.74	-0.231496	0.13358	0.394008	783.292	-0.142523	0.359757
ENSMUSG00000003779	37	54	30	32	46	18	43	28	5	7	9	9	17	8	73	68	84	134	77	72	104	123	92	83	59	42	55	66	48	38	23.5601	-1.95756	2.44565e-08	1.39092e-07	59.6373	-0.863637	1.21414e-05	5.80737e-05	46.114	-2.98627	1.81159e-19	1.27346e-18	75.8677	-0.216773	0.218495	0.518892	51.0323	-0.600232	0.00544821
ENSMUSG00000003808	334	374	274	298	346	300	323	296	226	235	136	143	192	174	388	318	501	724	376	371	676	571	482	569	440	267	340	488	310	221	260.291	-0.494019	0.000571473	0.00167876	382.657	-0.235219	0.0612786	0.123512	326.995	-0.734372	2.65519e-06	7.88242e-06	442.145	0.0267602	0.852243	0.950729	367.556	-0.247945	0.080098
ENSMUSG00000003809	291	212	164	179	245	227	222	223	211	322	159	153	265	219	158	200	230	327	192	230	316	290	300	337	252	163	259	348	237	145	212.871	0.302521	0.0196848	0.0403692	213.4	0.200761	0.123165	0.218397	223.54	0.504469	0.000314249	0.000732122	238.678	0.332766	0.0212185	0.119795	228.441	-0.131284	0.357265
ENSMUSG00000003810	1493	1422	1129	1288	1503	1075	1296	1117	878	1130	699	783	1075	967	2342	2233	2937	4612	2428	2152	2963	2762	2486	3146	2317	1437	1889	2702	1489	1182	1117.5	-0.378429	3.97525e-06	1.67495e-05	2034.54	-0.822349	2.5489e-15	3.60369e-14	1880.89	-1.20825	2.50541e-30	2.75482e-29	2571.96	-0.198196	0.164147	0.444041	1766.78	-0.594379	1.8296e-05
ENSMUSG00000003812	47	50	41	52	52	44	59	57	38	40	31	27	48	48	56	53	67	89	72	95	110	90	93	109	61	36	78	96	55	63	42.3318	-0.187493	0.41793	0.528392	55.399	-0.14359	0.437911	0.575758	50.5198	-0.342475	0.0958166	0.141109	67.808	0.260261	0.21511	0.514593	58.4094	-0.377815	0.110716
ENSMUSG00000003813	840	622	568	494	863	527	688	463	671	892	533	493	619	641	380	402	511	675	447	400	597	403	813	626	513	294	473	662	411	290	646.626	0.338493	0.000326345	0.00100337	556.581	0.670624	2.21649e-12	2.39403e-11	588.701	1.01305	6.487e-41	1.01913e-39	506.273	0.290308	0.0519879	0.218903	576.528	0.364677	0.0214164
ENSMUSG00000003814	7758	7325	5467	5661	8872	6738	7405	5899	4199	5444	3061	3139	4714	3675	5872	5711	7287	9903	7570	8094	11199	8596	8813	9345	7218	3810	6855	11386	6106	4596	5359.92	-0.444856	3.88349e-15	4.33062e-14	6705.97	0.187425	0.000134781	0.000537414	5564.39	-0.259377	7.73466e-05	0.000195019	6972.75	0.133812	0.324384	0.635518	6676	0.0552155	0.690888
ENSMUSG00000003824	33	44	24	23	48	55	48	61	10	10	5	7	12	11	68	47	102	126	142	159	235	191	96	97	108	30	106	225	146	103	19.9624	-1.50602	9.83891e-06	3.88003e-05	53.1796	-1.06454	3.04136e-06	1.59745e-05	43.9605	-2.67539	2.01839e-15	1.15961e-14	79.2846	0.0731805	0.759364	0.91695	52.4858	-1.04256	7.56125e-05
ENSMUSG00000003847	1147	775	938	963	2318	1293	1586	1536	1631	1897	1277	1719	2301	2548	687	949	962	915	1130	984	961	695	842	694	826	1126	1534	920	710	1267	1243.32	0.906343	5.38717e-09	3.34005e-08	926.335	0.40377	0.031565	0.070101	1255.48	1.3236	1.42996e-13	7.34656e-13	905.183	0.173198	0.504596	0.779085	937.895	0.195249	0.454805
ENSMUSG00000003848	340	328	225	194	291	271	277	196	220	302	207	163	215	203	300	259	362	613	332	314	442	387	440	389	333	203	320	432	263	193	252.529	0.0481316	0.703993	0.782521	309.906	-0.15601	0.284849	0.420589	303.023	-0.108644	0.473016	0.554146	345.279	-0.00626626	0.965847	0.987771	293.808	-0.139089	0.303805
ENSMUSG00000003849	71	122	71	90	84	67	72	72	29	61	27	22	51	51	208	149	198	295	206	206	263	264	176	169	157	74	137	203	130	89	64.4988	-0.973512	0.00033062	0.00101598	141.943	-0.888374	1.23403e-05	5.89526e-05	120.58	-1.92287	7.50388e-20	5.3987e-19	170.439	-0.412229	0.0113907	0.0762304	111.286	-0.436644	0.0428285
ENSMUSG00000003863	1143	1125	685	805	1001	729	1038	650	839	1046	692	345	595	483	878	857	1290	1869	1143	1045	1689	1223	1532	1906	1142	585	999	1734	934	644	882.705	0.0794254	0.42734	0.537298	1029.94	-0.0389684	0.749922	0.835627	1009.73	0.0392307	0.74585	0.799745	1192.51	0.193064	0.337364	0.648197	1057.57	-0.226296	0.264185
ENSMUSG00000003865	406	314	259	272	385	262	258	243	209	248	158	143	195	163	272	259	310	467	363	338	455	407	464	439	292	194	386	480	281	223	257.629	-0.408106	0.000103008	0.000344494	312.258	0.253746	0.0115885	0.0294521	260.14	-0.155525	0.175441	0.239733	324.61	0.20074	0.196988	0.491434	317.702	0.0512715	0.741117
ENSMUSG00000003868	125	117	79	87	132	98	119	76	68	77	52	41	66	52	98	106	185	220	140	127	219	218	208	186	138	57	124	210	123	79	83.4947	-0.425817	0.00769597	0.0175836	120.126	-0.231795	0.139894	0.24185	104.525	-0.658442	0.000614035	0.00137636	140.64	0.0654995	0.767254	0.920055	117.182	-0.275394	0.202873
ENSMUSG00000003872	121	97	55	76	191	153	172	144	61	102	60	74	77	73	52	46	61	68	110	103	129	98	156	95	99	47	94	163	84	78	78.6053	-0.0307092	0.871376	0.915301	71.8853	0.882843	1.17514e-06	6.54908e-06	64.9955	0.868906	2.43531e-06	7.25613e-06	75.5864	0.809913	9.65657e-05	0.00164331	88.3753	0.0152638	0.943851
ENSMUSG00000003873	196	247	155	148	157	151	186	152	93	130	70	76	119	78	229	193	327	478	310	277	424	320	399	324	244	112	215	424	205	140	141.972	-0.733085	6.14437e-06	2.50672e-05	231.678	-0.354002	0.0272302	0.0618161	191.253	-1.10225	1.23467e-10	5.20972e-10	269.937	-0.0514145	0.80664	0.933897	215.11	-0.27083	0.208235
ENSMUSG00000003882	21	13	5	5	41	18	14	11	7	13	6	14	21	5	1	2	5	3	1	4	9	0	9	4	2	7	9	5	5	3	9.23375	-0.0951073	0.826374	0.880959	6.77463	1.60158	0.000457299	0.00163319	5.56722	1.81809	0.000862013	0.00189139	4.23516	0.545345	0.11524	-	8.00763	0.662701	0.0806877
ENSMUSG00000003923	608	505	447	387	727	639	704	522	394	564	349	368	565	529	531	459	734	710	728	631	922	542	721	456	593	445	644	601	468	459	453.483	0.03055	0.725204	0.799286	533.13	-0.0140911	0.89571	0.934747	514.093	0.015136	0.895048	0.92157	571.558	0.0179817	0.908895	0.972642	509.986	-0.0222171	0.87954
ENSMUSG00000003929	571	430	448	460	478	405	437	417	408	530	359	238	407	441	595	697	891	805	1054	724	672	521	386	446	510	675	570	480	331	478	451.773	0.0431416	0.721705	0.796249	596.475	-0.333295	0.0218388	0.0510661	585.557	-0.29607	0.0416993	0.0674539	636.499	-0.261567	0.323002	0.633924	503.923	-0.0080102	0.97629
ENSMUSG00000003934	1054	757	649	658	2514	1695	1885	1766	2196	2923	1505	2587	4153	2918	2301	2119	3052	5467	3388	3684	5701	4889	1675	2384	2355	1003	2570	4254	2615	1738	1394.38	1.66762	6.35976e-58	7.22469e-56	1785.77	-1.65188	9.63393e-28	3.02147e-26	2597.78	-0.00830878	0.960999	0.971497	2383.5	-0.560771	0.00529246	0.0426989	1245.28	-1.00147	6.13767e-08
ENSMUSG00000003948	6036	4802	4398	4245	4102	4028	3902	3850	1506	2091	1190	850	1114	1111	5748	6074	7481	11000	5621	6103	8113	7060	6883	7519	6774	4389	5540	6848	4735	3530	3294.84	-1.4247	6.08428e-91	1.64818e-88	5941.73	-0.298455	0.00033816	0.00124151	4386	-1.72788	1.65677e-89	6.86911e-88	6756.65	-0.0776004	0.437104	0.728143	5478.4	-0.208453	0.0289412
ENSMUSG00000003949	5682	4210	3030	3002	2656	2007	1833	1838	8738	12084	7465	1403	2117	1930	1004	1310	1215	1307	443	483	592	436	1963	1511	1322	1443	1149	798	611	634	6325.62	1.44342	2.09578e-37	1.00552e-35	2679.63	1.91215	4.29413e-31	1.65489e-29	5394.61	3.38203	3.3554e-92	1.44965e-90	1401.37	0.46348	0.0172883	0.103577	2767.74	1.39579	3.51099e-16
ENSMUSG00000003955	139	164	107	105	112	124	152	127	75	125	72	66	111	65	100	75	124	210	90	111	171	167	166	159	140	79	112	212	82	83	108.518	-0.315274	0.0501647	0.0912217	123.858	0.361346	0.0421537	0.0896138	104.373	0.0468496	0.818033	0.860141	125.553	0.248031	0.161873	0.440501	128.324	0.109551	0.471594
ENSMUSG00000003970	2743	2988	2136	2310	2145	2096	2449	2046	1205	1599	1010	988	1696	1331	2880	2632	3649	5036	3594	3368	4865	3705	4065	4215	3261	1727	2156	4617	2379	1493	1925.66	-0.809197	8.35209e-22	1.55788e-20	2931	-0.140299	0.100734	0.185929	2325.82	-0.955799	1.43299e-41	2.27692e-40	3286.95	0.0284787	0.837444	0.945495	2815.34	-0.155934	0.290917
ENSMUSG00000003974	746	897	764	819	1097	753	965	838	500	591	383	506	783	731	1254	1452	1642	2137	2183	2015	2097	1832	1195	1513	1658	1232	1630	1994	1340	1420	658.378	-0.53447	0.00043895	0.00131603	1161.37	-0.653407	2.28372e-06	1.22017e-05	1028.9	-1.20853	8.80089e-34	1.08431e-32	1496.6	-0.0208207	0.904857	0.971156	1092.47	-0.589695	0.00272791
ENSMUSG00000003992	244	283	189	212	818	480	852	699	209	261	143	372	573	435	260	213	327	356	858	717	974	843	329	312	419	169	683	919	569	485	214.719	-0.00351041	0.978438	0.986336	254.03	0.000950025	0.993729	0.995406	241.855	-0.00332181	0.97814	0.984418	290.017	0.201214	0.231804	0.536079	260.496	-0.19414	0.277521
ENSMUSG00000004018	76	56	51	59	123	137	113	99	33	54	26	39	64	34	116	72	145	162	150	174	219	125	93	77	112	65	107	155	113	80	48.7445	-0.489301	0.0193109	0.0396996	86.7981	-0.678721	0.000178901	0.000693835	77.2974	-1.18864	8.4577e-08	2.855e-07	101.892	-0.312103	0.108207	0.347876	71.935	-0.326189	0.0927112
ENSMUSG00000004031	1079	844	569	763	766	498	544	498	920	1165	707	236	356	305	537	560	657	964	652	591	715	735	1168	904	648	378	860	837	519	373	846.775	0.390413	0.000627074	0.00182686	735.947	0.567091	9.1786e-07	5.21491e-06	796.476	0.964175	4.03108e-29	4.21182e-28	695.794	0.271737	0.126594	0.382014	762.094	0.272713	0.15037
ENSMUSG00000004032	1126	1173	835	860	1175	1034	1139	842	711	1003	584	615	940	792	747	576	814	1296	791	816	1204	931	1280	1304	1289	566	780	1401	745	536	872.018	-0.197274	0.00943412	0.0210941	914.34	0.551576	1.49654e-06	8.21144e-06	791.102	0.355557	0.00410213	0.00813099	947.684	0.481497	0.00254413	0.0241553	1017.96	0.0555201	0.70466
ENSMUSG00000004035	214	236	156	166	130	112	101	86	288	387	198	193	250	231	273	239	356	510	122	139	163	148	361	340	272	160	95	125	102	51	231.607	0.760359	3.20882e-10	2.2662e-09	253.148	-0.490221	4.60013e-05	0.000199427	307.665	0.26863	0.0315925	0.0526623	299.077	-0.12946	0.345129	0.654488	227.743	-0.339939	0.0165787
ENSMUSG00000004038	0	0	0	0	2	0	0	0	0	0	0	0	0	0	0	0	0	1	0	0	0	0	0	0	0	0	0	0	0	0	0	-	-	-	0.0825277	-0.102739	0.588649	-	0.0901002	-0.187112	0.639187	-	0.0872983	-0.0486393	0.587957	-	0	-	-
ENSMUSG00000004040	679	537	481	474	1044	744	858	705	616	725	371	595	902	708	707	605	750	1121	1098	963	1472	1271	868	850	744	468	1119	1459	857	649	542.233	0.246355	0.0338036	0.0649442	643.486	-0.226428	0.0168341	0.0407183	666.339	0.0191901	0.883851	0.91235	740.442	0.0230173	0.823011	0.940213	616.371	-0.23933	0.0117391
ENSMUSG00000004043	46	19	23	20	29	37	37	21	23	32	16	20	21	26	20	14	16	24	28	30	45	29	19	16	14	12	26	44	27	9	24.5062	0.00507512	0.986832	0.991387	22.6527	0.754305	0.0117407	0.0297924	20.8241	0.810198	0.00734002	0.0139025	16.5993	-0.110293	0.686365	0.886652	20.8265	0.818797	0.00464387
ENSMUSG00000004044	192	169	97	115	206	179	186	147	105	172	96	131	145	194	239	377	304	428	304	310	571	516	290	254	326	107	365	514	330	201	129.872	-0.00729349	0.96357	0.97666	227.023	-0.927619	1.01276e-06	5.71255e-06	226.669	-0.951686	4.66729e-06	1.34847e-05	280.526	-0.340775	0.119383	0.368978	181.965	-0.52927	0.0120377
ENSMUSG00000004054	153	118	85	86	157	83	153	88	142	186	98	115	157	102	84	115	95	157	132	100	169	114	170	131	99	76	135	170	85	54	120.979	0.544689	0.000177648	0.000572164	109.116	0.258443	0.138173	0.239544	125.807	0.809192	1.03079e-05	2.86782e-05	112.799	0.184014	0.331201	0.642152	110.395	0.0698853	0.681721
ENSMUSG00000004056	225	311	192	202	225	154	165	135	221	245	137	98	149	132	168	146	209	297	177	181	270	253	307	301	248	99	236	300	176	120	213.845	-0.0273736	0.873219	0.916383	215.826	0.509265	0.000637624	0.002207	198.576	0.486429	0.000481324	0.00109485	211.314	0.307829	0.103346	0.338779	226.799	0.182057	0.386059
ENSMUSG00000004069	1148	978	716	635	1206	958	1029	800	683	1026	547	622	826	682	690	531	759	1239	773	795	1078	875	1090	1008	769	470	896	1119	711	504	788.761	-0.0182333	0.865485	0.91096	813.389	0.430833	0.00111071	0.00364191	754.725	0.41498	0.00241624	0.00494181	784.44	0.187352	0.220691	0.521771	821.155	0.241791	0.0872162
ENSMUSG00000004070	313	352	227	266	361	248	352	242	335	390	239	254	394	364	312	278	357	537	336	328	562	389	447	497	348	147	325	447	246	214	298.696	0.337202	0.00501229	0.0119556	319.049	-0.0262856	0.820465	0.885498	339.481	0.310939	0.00591593	0.0114055	347.416	0.0559421	0.777829	0.922997	309.506	-0.0721866	0.728954
ENSMUSG00000004071	3554	2957	2364	2149	4621	3229	3749	2968	3792	5086	2968	3004	4458	3457	1582	1589	1999	2940	2013	2413	2722	2397	2674	2495	2233	1739	2618	3242	2160	1694	3222.91	0.710269	3.00774e-25	7.26478e-24	2370.37	0.76079	4.6195e-20	9.2956e-19	2959.85	1.47353	1.14474e-79	4.03509e-78	2112.18	0.340503	0.00037638	0.00523269	2480.95	0.423523	2.5557e-06
ENSMUSG00000004085	1294	1242	1004	1124	610	477	459	420	704	862	625	391	558	483	1078	1184	1473	1358	774	704	842	511	1609	1128	1180	1341	630	554	428	415	955.669	-0.47488	1.26868e-06	5.73971e-06	1211.52	0.168166	0.18551	0.302764	999.191	-0.306006	0.0341053	0.0564366	1306.35	0.198567	0.323115	0.633924	1238.75	-0.0336502	0.857397
ENSMUSG00000004096	706	648	391	404	595	516	580	482	399	673	440	420	645	450	451	368	568	679	529	481	782	552	691	451	526	371	458	606	415	352	506.935	0.119633	0.418268	0.528598	513.194	0.352701	0.00322413	0.00949454	502.543	0.473238	0.000154479	0.000374323	500.227	0.129107	0.321613	0.632565	508.632	0.223997	0.12933
ENSMUSG00000004098	12	5	6	9	17	15	21	19	11	27	11	13	19	28	8	11	23	25	13	25	21	17	20	7	8	2	23	25	14	19	11.2972	1.00069	0.0104653	0.0231035	11.3813	-0.599606	0.103613	0.190291	15.6084	0.437248	0.252525	0.327678	11.7558	-0.477414	0.150462	0.422667	8.04269	0.0315612	0.932654
ENSMUSG00000004099	644	592	419	462	1020	747	963	781	359	450	267	361	503	402	1308	1168	1646	2503	1796	1558	2143	1917	1242	1227	1133	590	1198	1763	1029	811	440.302	-0.366464	9.48766e-06	3.7516e-05	998.449	-1.29329	6.24774e-38	3.36294e-36	958.17	-1.66585	3.53345e-47	6.39492e-46	1281.13	-0.490816	0.000115908	0.0019139	747.391	-0.770784	5.78042e-11
ENSMUSG00000004100	91	82	57	75	59	69	70	58	66	70	47	43	48	51	77	67	124	167	87	74	140	109	134	91	65	41	102	101	53	53	68.1421	-0.121514	0.497433	0.602643	87.639	-0.155702	0.373224	0.513478	81.6	-0.278941	0.172308	0.235998	89.5347	-0.222095	0.315728	0.627509	76.178	0.0961386	0.658092
ENSMUSG00000004105	73	72	48	43	42	28	34	28	25	33	15	25	30	38	68	177	88	77	52	67	139	78	57	39	127	36	54	96	34	22	41.5719	-1.03507	8.94543e-06	3.55877e-05	80.6187	-0.532037	-	-	65.4401	-1.55707	0.000275324	0.000646838	84.8427	-0.426064	0.190738	0.481358	60.0711	0.0238894	0.937191
ENSMUSG00000004110	1623	1219	1314	1378	1596	1022	1390	1442	212	213	114	532	777	760	1896	2272	2424	2623	1996	1831	1763	1252	1893	1809	1792	1647	1774	1413	1007	1390	821.945	-2.70598	5.02367e-56	5.14284e-54	1796.37	-0.420714	0.00383516	0.0110557	1216.57	-3.16424	8.75792e-71	2.64335e-69	2038.13	-0.193037	0.248451	0.557278	1575.53	-0.202492	0.225394
ENSMUSG00000004113	4224	4402	3347	4350	2113	2411	2280	2772	1516	1854	1003	703	866	978	4268	4855	5603	6536	3854	3915	4388	3037	4459	5621	5167	4066	2742	3872	2815	2479	2838.67	-1.30284	2.45818e-21	4.44848e-20	4609.06	-0.0589316	0.639821	0.750562	3304.31	-1.37804	7.49241e-35	9.60051e-34	5033.05	0.0284393	0.851422	0.950285	4424.69	-0.0759709	0.649644
ENSMUSG00000004127	625	266	348	363	587	437	478	431	233	362	228	206	274	261	257	310	396	333	403	328	384	190	423	239	372	414	339	322	300	349	334.277	-0.33357	0.131639	0.207474	362.385	0.556262	0.0105965	0.0272033	297.937	0.232146	0.178895	0.244008	350.776	0.303868	0.218895	0.51918	382.985	0.206049	0.443212
ENSMUSG00000004151	162	175	157	149	254	196	237	223	323	473	327	256	398	407	150	163	172	196	249	229	230	184	169	160	198	187	303	242	150	214	256.755	1.38082	5.43978e-24	1.2003e-22	165.345	0.221616	0.139766	0.241735	275.223	1.61385	2.17297e-29	2.29371e-28	177.282	0.225963	0.285947	0.599822	171.146	-0.014116	0.947076
ENSMUSG00000004187	2860	2580	1875	1992	2545	1885	2613	1885	1246	1603	968	746	1140	844	1199	1026	1402	2473	1463	1288	1911	1668	3121	2707	2444	1052	1882	2482	1533	1195	1798.25	-0.674416	2.84204e-33	1.10226e-31	1913.05	0.945207	2.7593e-14	3.56102e-13	1355.73	0.280397	0.0486135	0.0773398	1840.5	0.68968	0.000196261	0.00303173	2237.61	0.21088	0.202923
ENSMUSG00000004207	12170	10690	7218	7955	17031	12458	15180	12270	10315	14012	7778	7896	12199	9387	6279	6168	8136	11856	10263	10575	15914	12549	13148	12657	10362	4566	12605	19120	10556	7956	9772.82	0.361386	5.88365e-06	2.40817e-05	8637.99	0.549284	3.70079e-10	3.1939e-09	9225.56	0.912295	2.86214e-27	2.78484e-26	8745.68	0.415672	0.014164	0.0892541	9411.06	0.111363	0.521521
ENSMUSG00000004221	700	585	539	531	949	597	755	664	621	821	524	444	675	589	530	556	677	891	621	625	792	688	678	596	608	448	742	789	520	401	609.933	0.339975	1.89739e-05	7.12806e-05	613.408	0.151645	0.0582694	0.118168	651.379	0.490982	2.04419e-11	9.11185e-11	609.451	-0.0274452	0.772341	0.921803	578.219	0.187671	0.0614765
ENSMUSG00000004231	22	19	13	19	3	5	3	5	0	1	0	0	0	0	34	26	40	50	12	5	8	9	44	65	33	19	6	6	5	4	9.77061	-3.05079	9.79482e-10	6.55021e-09	26.3194	-0.672216	0.00640036	0.0174587	17.9744	-4.3125	2.62123e-12	1.2391e-11	37.3368	0.192768	0.43421	0.726218	27.4437	-0.788853	0.00510122
ENSMUSG00000004233	356	342	279	271	279	183	222	171	143	181	101	61	97	100	218	237	315	273	159	185	212	138	340	221	285	266	244	214	149	157	229.089	-0.945906	2.41747e-18	3.48338e-17	287.467	0.546897	3.89742e-05	0.000171089	198.945	-0.400666	0.0163126	0.0288857	271.052	0.232094	0.244615	0.552689	294.736	0.294185	0.0971123
ENSMUSG00000004263	490	507	349	432	667	428	594	489	350	419	242	288	422	315	634	568	850	1416	814	788	1179	1056	922	928	709	324	691	1025	625	422	387.708	-0.214139	0.0616826	0.108719	610.47	-0.581979	6.26358e-05	0.000265157	571.611	-0.804455	5.82939e-07	1.83311e-06	745.158	-0.111533	0.563133	0.814571	551.638	-0.436626	0.0171135
ENSMUSG00000004264	591	569	399	456	511	392	476	384	199	288	171	167	276	151	465	427	655	935	605	526	898	707	860	697	649	272	452	769	425	347	364.557	-1.00418	2.27959e-26	5.92896e-25	539.82	0.0449597	0.67766	0.780385	400.708	-0.962037	4.30235e-14	2.27934e-13	586.456	0.114971	0.525018	0.792541	535.433	-0.0642537	0.715824
ENSMUSG00000004266	18	35	21	14	29	37	44	16	15	17	18	16	32	18	32	30	40	52	64	41	62	55	43	27	39	12	32	65	40	21	19.5207	-0.155194	0.65935	0.745032	28.8189	-0.448337	0.0907817	0.170859	27.2023	-0.655183	0.02041	0.0354439	32.6472	-0.197555	0.405944	0.702875	24.784	-0.193491	0.520354
ENSMUSG00000004267	10591	7537	5447	5889	10704	7933	9551	6936	8635	12113	7121	5370	8055	6053	2061	2139	2987	4259	2589	2865	4313	2903	6834	5316	4594	2434	3869	5617	3253	2707	8005.94	0.537139	2.38486e-06	1.04122e-05	5178.53	1.6607	2.60445e-41	1.66847e-39	6048.22	2.21769	4.35053e-116	2.67161e-114	3683.48	0.828753	1.0245e-07	3.94864e-06	5899.46	0.78084	2.51497e-06
ENSMUSG00000004268	269	315	228	209	258	192	242	174	218	275	171	137	190	174	280	240	379	481	290	276	371	359	394	306	273	168	301	330	238	146	235.452	-0.016886	0.890329	0.926806	288.686	-0.0970648	0.408517	0.548328	275.501	-0.118723	0.275005	0.352775	301.326	-0.128218	0.325477	0.636124	261.612	0.0445522	0.755595
ENSMUSG00000004270	327	357	215	240	337	305	293	287	148	219	122	139	237	161	189	205	260	302	224	266	333	268	428	350	270	197	398	487	259	189	222.448	-0.607853	2.53704e-06	1.10274e-05	259.424	0.552955	1.60388e-06	8.75126e-06	196.873	-0.0556491	0.629488	0.698247	268.685	0.48726	0.00026976	0.00395521	287.986	0.0595465	0.680035
ENSMUSG00000004285	390	296	209	275	316	285	302	224	188	315	187	121	207	186	183	156	305	455	211	277	412	241	382	236	371	153	194	337	238	172	256.609	-0.153013	0.273732	0.377963	273.163	0.443025	0.0156698	0.0382524	241.569	0.295506	0.15269	0.212298	264.877	0.210877	0.327393	0.638267	279.282	0.217042	0.254582
ENSMUSG00000004296	0	0	1	0	0	0	0	0	0	0	0	0	0	0	0	1	1	0	0	0	0	0	0	0	0	0	0	0	0	0	0.154723	-0.142731	0.565634	-	0.400008	-0.100238	0.78637	-	0.262937	-0.525436	0.382668	-	0.254948	-0.153684	0.323292	-	0.152576	0.0963408	0.483943
ENSMUSG00000004317	1626	1383	1223	1202	2161	1362	1633	1438	758	935	538	778	1208	993	1454	1515	1940	2191	1376	1314	1543	1032	1735	1569	1473	1354	1741	1485	1181	1192	1055.33	-0.683715	3.32419e-19	5.112e-18	1526.55	-0.0720878	0.316519	0.454975	1231.46	-0.759222	2.95181e-18	1.96131e-17	1635.5	-0.0376071	0.777507	0.922926	1430.42	-0.0217397	0.864754
ENSMUSG00000004319	7542	5693	5223	5111	7175	5291	5410	4768	5754	7822	4678	3774	5456	5476	4389	4660	6271	5711	5039	4718	5692	3218	6172	4123	5254	5021	5973	4084	3876	3979	5855.84	0.232248	0.00118871	0.00327285	5556.84	0.450968	0.000102511	0.00041685	5646.38	0.68398	1.93497e-08	6.91039e-08	5218.72	0.131069	0.494996	0.77207	5510.11	0.307601	0.0864769
ENSMUSG00000004328	183	67	60	147	256	97	102	203	153	424	108	340	160	166	113	111	113	193	126	95	110	119	79	75	74	72	69	93	47	72	155.281	0.940522	0.0107609	0.0236872	119.893	0.0912931	0.753499	0.838227	170.429	1.14103	9.30713e-05	0.000232268	101.218	-0.586156	0.00166603	0.0172945	94.7761	0.611825	0.0354305
ENSMUSG00000004341	1	3	2	2	3	10	7	11	1	2	0	0	0	0	0	0	1	3	2	2	4	5	2	7	1	3	10	9	4	3	1.48672	-0.399204	0.459602	-	1.47856	0.634283	0.208944	0.331834	0.827702	0.265079	0.725886	0.782982	2.0983	0.538415	0.0863891	-	2.61885	-0.22198	0.566203
ENSMUSG00000004344	0	0	0	0	0	0	0	0	0	0	0	0	0	0	0	0	0	0	0	0	0	0	0	0	0	0	0	0	0	0	0	-	-	-	0	-	-	-	0	-	-	-	0	-	-	-	0	-	-
ENSMUSG00000004347	566	634	625	638	120	96	123	136	135	191	136	141	246	218	417	431	544	396	313	235	254	193	496	493	462	541	193	173	126	127	404.261	-1.7798	1.4251e-22	2.83859e-21	548.369	0.729523	0.000398249	0.00144207	301.319	-1.05	1.42211e-06	4.3338e-06	485.335	0.28265	-	-	569.729	0.4111	0.0630365
ENSMUSG00000004356	666	473	409	320	577	418	447	339	482	548	345	324	480	417	462	415	498	648	507	348	448	377	482	375	418	369	442	372	257	328	451.048	0.184846	0.198123	0.290266	474.289	0.169511	0.196307	0.316133	478.11	0.358337	0.000814942	0.00179456	453.169	-0.122821	0.411672	0.708194	432.92	0.294801	0.0826817
ENSMUSG00000004359	0	0	2	0	0	1	0	0	0	0	0	0	0	0	0	0	0	0	0	1	0	0	0	0	0	0	1	0	0	1	0.309447	-0.22151	0.460491	-	0.31906	0.279492	0.332059	-	0	-	-	-	0	-	-	-	0.305151	0.158267	0.361837
ENSMUSG00000004360	2356	1946	1765	1861	2193	1892	2037	2025	2158	3002	1854	1534	2088	1902	2592	3122	4098	4075	3692	3286	3427	2430	2243	2354	2273	2373	2576	2131	1591	2100	2110.26	0.417254	5.30685e-08	2.90286e-07	2621.29	-0.487902	1.0904e-05	5.2502e-05	2862.8	-0.0766341	0.503658	0.583548	2867.1	-0.352385	0.0653804	0.255195	2148.86	-0.0922164	0.613716
ENSMUSG00000004364	4252	3034	2741	2828	4093	3124	3433	3050	2740	3619	2275	2077	3013	2611	3431	3367	4823	4026	4532	3568	4303	2355	3142	2711	3166	3080	3530	2823	2019	2557	2996.64	0.0365646	0.669325	0.753692	3497.93	0.000715523	0.995776	0.996848	3376.35	0.0356735	-	-	3477.19	-0.171124	0.391003	0.691654	3119.15	0.188729	0.304758
ENSMUSG00000004366	92	107	39	60	665	700	924	629	47	42	33	193	292	198	55	15	60	121	541	586	945	897	98	53	72	33	511	823	484	353	57.1865	-0.587849	0.0314128	0.0610166	65.19	0.542673	0.116277	0.208569	49.0708	0.00395322	0.992321	0.994409	58.886	0.171922	0.568895	0.817983	66.2731	0.356536	0.156254
ENSMUSG00000004371	8	2	7	2	7	1	3	7	1	3	1	3	6	7	18	15	19	20	8	4	15	9	8	10	10	3	10	9	12	4	3.21549	-0.771436	0.148163	0.228723	10.6566	-1.33241	0.000580102	0.00202911	9.59885	-2.45096	8.10077e-06	2.28238e-05	12.3759	-0.819685	0.00659704	0.0504779	5.91168	-0.310618	0.413756
ENSMUSG00000004383	1361	1296	1072	960	1596	1159	1300	1199	1060	1401	790	619	888	727	1124	1152	1645	2300	1487	1441	1945	1617	1870	1709	1540	987	1535	1727	1256	914	1107.05	0.0675514	0.346178	0.456216	1307.92	-0.0605519	0.519225	0.649733	1276.62	0.00394227	0.969753	0.978522	1484.01	0.134355	0.188132	0.478584	1306.39	-0.187096	0.0229891
ENSMUSG00000004393	282	328	251	255	296	285	342	247	198	298	168	166	251	212	292	243	366	528	314	314	509	380	386	445	339	177	257	484	291	203	248.035	-0.161269	0.202566	0.295631	307.312	-0.00552164	0.965132	0.978885	279.277	-0.171624	0.165559	0.228064	331.558	0.0549261	0.727731	0.904464	297.901	-0.049416	0.765287
ENSMUSG00000004394	329	320	244	223	411	314	423	310	454	604	368	374	533	447	211	231	274	361	269	299	418	359	401	321	288	184	330	433	270	190	361.734	0.953884	1.77468e-29	5.45349e-28	269.724	0.364566	0.00014689	0.000580753	370.444	1.32192	8.08964e-50	1.55334e-48	275.724	0.272315	0.0207058	0.117969	279.809	0.0935105	0.427531
ENSMUSG00000004415	1516	1889	1339	1525	345	337	353	388	155	214	113	42	70	44	1510	1671	1989	2732	923	993	1475	1057	3841	3085	2277	1141	637	1285	782	497	909.43	-3.06498	9.67029e-96	3.15323e-93	1726.34	0.00597422	0.96068	0.976394	1020.84	-3.10102	9.44568e-185	1.35629e-182	2182.53	0.442772	0.0173954	0.103979	1962.53	-0.431036	0.0339477
ENSMUSG00000004446	241	262	197	218	217	196	242	204	61	115	48	81	141	90	503	414	572	869	469	377	625	542	524	557	568	285	260	414	277	213	154.843	-1.43107	2.59416e-17	3.4474e-16	380.829	-1.00222	6.31605e-17	1.02755e-15	314.455	-2.45408	2.00055e-48	3.71356e-47	515.008	-0.127748	0.341725	0.652049	340.274	-0.84365	2.662e-09
ENSMUSG00000004451	781	859	560	621	776	628	648	613	315	564	301	224	352	388	660	654	812	1028	951	971	1259	973	995	912	740	432	1012	1234	874	568	547.186	-0.661823	1.6638e-07	8.55362e-07	730.765	0.151285	0.0897752	0.169382	574.909	-0.516894	2.5161e-06	7.4877e-06	753.287	0.0789283	0.498507	0.77483	712.632	0.0778571	0.557945
ENSMUSG00000004455	36	77	148	112	36	81	158	88	184	235	139	97	113	104	26	112	92	266	58	155	94	156	110	54	100	123	90	46	68	107	137.315	0.906015	0.0210774	0.0429302	105.451	0.0872799	0.854613	0.909113	149.409	1.08909	0.0112109	0.0205314	106.82	0.000174244	0.99958	0.999773	100.391	0.0990369	0.780333
ENSMUSG00000004460	716	677	435	498	797	638	754	535	482	599	381	370	606	445	603	570	771	1016	777	692	1131	775	893	700	626	304	585	937	584	390	525.776	-0.0518226	0.575596	0.673876	636.645	-0.0309235	0.712653	0.807875	600.343	-0.0862879	0.253157	0.328351	653.458	-0.114551	0.453015	0.741657	579.905	0.0929291	0.569428
ENSMUSG00000004462	211	197	172	154	214	175	193	161	166	264	164	130	206	176	145	133	179	222	199	140	230	198	193	213	173	123	180	173	116	98	186.687	0.290019	0.0148532	0.0315635	174.92	0.428707	7.77385e-05	0.000322765	181.702	0.7212	1.70121e-09	6.61251e-09	168.985	0.190145	0.129221	0.385914	176.639	0.239764	0.0615674
ENSMUSG00000004473	20	22	16	14	12	13	7	9	15	20	13	8	15	10	22	15	32	42	28	12	24	24	36	34	38	11	17	17	12	9	16.7602	0.0203022	0.947284	0.966048	21.5633	-0.261283	0.335475	0.475525	21.0057	-0.250911	0.421442	0.504377	27.0782	0.202499	0.434816	0.72674	22.4699	-0.439617	0.110662
ENSMUSG00000004500	249	282	205	237	216	182	229	178	105	146	67	82	122	104	314	262	342	573	367	285	351	437	345	475	380	223	319	468	248	179	176.638	-1.01554	6.00058e-11	4.56999e-10	294.366	-0.259411	0.0626951	0.125822	227.809	-1.28927	6.4244e-15	3.58035e-14	351.579	0.0928538	0.570387	0.819285	290.557	-0.335952	0.0423635
ENSMUSG00000004508	694	633	548	666	580	509	555	540	316	541	284	228	362	301	777	878	1003	1616	903	914	1337	1018	938	909	892	520	839	968	682	499	509.244	-0.578435	3.18407e-05	0.000115717	812.207	-0.387269	0.00325726	0.00957767	693.437	-0.976376	1.71239e-12	8.17795e-12	903.438	-0.224496	0.0570428	0.233495	706.821	-0.149951	0.229793
ENSMUSG00000004530	896	801	601	648	727	735	777	735	514	778	363	360	582	356	1245	1001	1636	2460	1332	1332	2142	1699	1155	1540	1199	637	976	1532	868	625	631.998	-0.247562	0.0125393	0.0270978	1075.91	-0.742066	5.87103e-10	4.96168e-09	1011.19	-0.996702	1.14468e-10	4.84048e-10	1287.8	-0.297251	0.0803922	0.290978	895.613	-0.409822	0.00666656
ENSMUSG00000004535	3046	2485	1915	1976	3030	2229	2590	2151	2445	3666	2256	1529	2574	2301	1857	1864	2787	2219	2369	1924	2185	1229	1910	1547	1848	1696	2318	1675	1251	1728	2494.31	0.437877	1.92884e-09	1.25073e-08	2250.43	0.384747	0.00404984	0.0116026	2479.6	0.821548	8.67738e-08	2.92562e-07	1964.76	-0.131574	0.495309	0.772299	2051.08	0.520969	0.00163883
ENSMUSG00000004540	0	0	0	0	1	0	0	1	0	0	0	0	0	0	1	0	1	0	0	1	0	0	0	1	0	0	2	0	0	0	0	-	-	-	0.23616	-0.308409	0.324444	-	0.257398	-0.521762	0.384937	-	0.368187	-0.0697736	0.702539	-	0.106289	-0.0718773	0.556474
ENSMUSG00000004542	0	0	0	0	2	1	0	0	0	0	0	0	0	0	0	0	0	0	0	0	0	0	0	0	0	0	0	0	0	0	0	-	-	-	0	-	-	-	0	-	-	-	0	-	-	-	0	-	-
ENSMUSG00000004552	1	1	0	0	1	1	0	0	0	0	0	0	0	0	5	1	0	1	9	5	0	0	1	5	2	0	8	3	2	2	0.231535	-0.299667	0.383601	-	1.12494	-0.492833	0.293722	0.429974	0.964637	-1.19071	0.103527	0.151052	1.88093	0.0296591	0.918739	-	1.07841	-0.390874	0.236035
ENSMUSG00000004558	8800	9325	5872	6363	10225	7056	9100	7132	11638	16019	9294	7487	11483	9168	2658	2615	3653	4596	3863	4288	6807	4820	8421	7453	6072	3340	7620	10431	6236	3954	9526.07	0.884031	3.43365e-24	7.72154e-23	5586.24	1.47627	5.76093e-68	1.12563e-65	7842.11	2.37147	0	0	4713.98	0.985187	4.11715e-14	5.12865e-12	6752.15	0.456451	0.00148797
ENSMUSG00000004561	247	203	159	137	188	162	216	213	144	217	117	109	186	152	203	194	204	288	276	250	257	275	243	207	154	172	195	236	106	173	168.578	-0.0369145	0.773935	0.8382	199.104	0.0410883	0.749275	0.83526	187.609	0.00378938	0.977766	0.984268	205.976	-0.0364079	0.831699	0.943737	186.809	0.0831527	0.623029
ENSMUSG00000004562	439	370	296	281	566	345	515	444	384	536	410	261	415	366	549	512	708	908	740	670	1024	711	681	632	516	301	610	780	421	433	385.84	0.563207	1.02796e-06	4.71853e-06	479.44	-0.626655	1.38658e-16	2.18311e-15	547.364	-0.0629945	0.561581	0.637108	576.222	-0.194278	0.0878238	0.306822	418.967	-0.410867	0.000895123
ENSMUSG00000004565	534	488	402	352	617	432	503	432	353	420	290	306	482	375	392	427	581	753	519	601	848	581	645	683	557	275	516	809	432	378	396.039	-0.123692	0.180475	0.269124	474.775	0.0511444	0.565735	0.690141	436.473	-0.0728262	0.479295	0.56009	516.736	0.128275	0.381682	0.685562	472.54	-0.0699156	0.638245
ENSMUSG00000004567	405	305	251	265	485	367	466	430	366	496	261	312	466	273	233	238	349	607	377	393	605	460	444	370	395	198	345	472	338	308	328.263	0.468183	5.48979e-06	2.25957e-05	316.114	0.142015	0.377974	0.51848	351.857	0.606066	0.000881575	0.00193128	335.785	0.147615	0.397562	0.696442	317.17	-0.00471074	0.970747
ENSMUSG00000004568	674	622	492	489	600	479	503	387	484	602	384	270	416	394	479	491	528	878	536	480	668	655	664	745	595	337	548	689	430	295	523.155	-0.0234231	0.742673	0.813397	568.833	0.263726	0.00944716	0.024579	532.128	0.241478	0.0406503	0.0659482	569.069	0.111717	0.426514	0.720308	561.043	0.154303	0.2092
ENSMUSG00000004591	666	471	552	377	846	476	591	432	788	952	626	594	864	855	449	524	629	520	739	536	508	332	426	354	391	566	643	445	279	498	632.418	0.790458	1.35327e-07	7.03107e-07	522.075	0.232118	0.205644	0.327686	665.564	1.03188	2.23518e-09	8.59226e-09	495.48	-0.0589219	0.820536	0.939068	485.119	0.282403	0.281356
ENSMUSG00000004609	60	51	36	43	101	43	61	69	51	46	26	45	88	74	50	41	38	37	52	67	66	41	61	32	41	24	111	70	40	59	43.5201	-0.0143314	0.949375	0.967172	45.0411	0.422601	0.0872562	0.165444	41.9343	0.410421	0.19374	0.261318	40.2608	-0.00684587	0.978998	0.992167	42.3493	0.417685	0.0569364
ENSMUSG00000004610	270	298	205	184	281	248	289	167	132	207	103	158	228	181	211	183	262	312	259	254	433	280	326	287	221	114	259	401	187	119	191.228	-0.513612	0.000206462	0.000659301	235.996	0.293633	0.00947311	0.0246366	189.275	-0.222289	0.0693284	0.106059	229.697	0.0711119	0.662406	0.874391	229.134	0.217781	0.215701
ENSMUSG00000004612	0	0	0	0	0	0	0	0	0	0	0	0	0	0	0	0	0	0	0	0	0	0	1	0	0	0	0	2	0	1	0	-	-	-	0	-	-	-	0	-	-	-	0.106884	0.0590809	0.541881	-	0.0953803	-0.0665607	0.571996
ENSMUSG00000004613	0	0	0	0	0	0	0	0	0	0	0	0	0	0	0	0	0	0	0	0	0	0	0	0	0	0	0	0	0	0	0	-	-	-	0	-	-	-	0	-	-	-	0	-	-	-	0	-	-
ENSMUSG00000004626	272	277	227	231	129	97	130	112	92	126	80	68	82	112	154	166	190	287	177	159	168	104	364	317	264	161	137	126	82	129	179.127	-1.14237	5.39835e-19	8.15915e-18	225.13	0.662962	7.40343e-09	5.53177e-08	145.168	-0.485455	0.000484978	0.00110226	230.888	0.583967	1.39106e-05	0.000308112	256.666	0.0727653	0.577728
ENSMUSG00000004630	0	0	0	1	2	0	0	0	2	0	0	1	0	2	0	0	3	1	0	0	1	1	3	0	0	1	4	0	2	0	0.470547	0.19807	0.587224	-	0.55019	-0.254843	0.519779	-	0.786323	0.0288169	0.96821	0.977217	0.92384	0.0303505	0.898959	-	0.602503	-0.182184	0.473157
ENSMUSG00000004631	182	197	125	104	189	186	232	162	198	262	125	171	251	208	195	132	198	317	205	209	301	209	237	195	191	172	187	228	157	134	165.844	0.530453	0.00132657	0.00362086	172.532	-0.142215	0.403456	0.542916	196.464	0.390495	0.0255841	0.0435298	200.232	0.10295	0.544592	0.80538	171.218	-0.232756	0.164529
ENSMUSG00000004633	705	416	348	346	1700	1121	1423	1213	1049	1611	834	1031	1636	1300	370	281	441	529	803	908	1076	789	484	300	288	278	1248	1021	725	628	753.166	1.52191	4.70755e-22	8.9418e-21	419.529	0.446392	0.00361443	0.0104921	776.849	2.0016	1.45764e-75	4.76796e-74	362.307	-0.0952111	0.569708	0.818738	387.483	0.532245	0.00521261
ENSMUSG00000004637	175	162	108	124	293	188	302	204	118	175	99	158	275	191	135	124	159	208	219	185	234	190	217	191	170	93	258	287	173	119	133.239	0.0651636	0.611478	0.70395	145.682	0.173292	0.140053	0.242082	140.801	0.238832	0.0578877	0.0903911	156.83	0.218526	0.10358	0.339055	148.912	-0.0426792	0.76381
ENSMUSG00000004642	800	684	660	680	873	787	709	656	501	672	407	377	599	589	993	1286	1452	1910	1062	1200	1301	1047	1273	1156	1143	748	923	939	867	589	615.214	-0.246408	0.016457	0.0345517	1006.07	-0.653077	3.57098e-08	2.44219e-07	940.466	-0.908791	2.05323e-15	1.17858e-14	1206.79	-0.229014	0.034238	0.167175	867.583	-0.411011	6.9264e-05
ENSMUSG00000004651	0	0	0	0	0	0	0	0	0	0	0	1	3	1	0	0	0	0	0	1	0	0	0	0	0	0	0	0	0	0	0	-	-	-	0	-	-	-	0	-	-	-	0	-	-	-	0	-	-
ENSMUSG00000004654	0	0	0	0	0	0	0	0	0	0	0	0	0	0	0	0	0	0	0	0	0	0	0	0	0	0	0	0	0	0	0	-	-	-	0	-	-	-	0	-	-	-	0	-	-	-	0	-	-
ENSMUSG00000004655	4	3	6	6	8	7	8	10	1	1	2	2	2	2	14	5	26	19	18	13	26	26	9	16	29	5	13	22	14	18	3.31735	-0.953974	0.0714672	0.123312	9.53722	-1.05843	0.0123109	0.0310457	8.16599	-2.31786	0.000162115	0.000391998	14.5823	0.0235674	0.944392	0.983095	9.24065	-0.855151	0.0240373
ENSMUSG00000004661	71	47	44	30	55	45	47	36	33	42	24	44	48	54	84	89	95	149	90	59	63	77	84	63	59	41	61	50	52	22	39.7629	-0.321099	0.183388	0.272682	71.233	-0.781931	2.91956e-05	0.000130958	66.3902	-1.13068	2.41521e-08	8.55664e-08	79.5772	-0.57375	0.000615199	0.00781343	52.6273	-0.175747	0.393294
ENSMUSG00000004665	65	83	49	54	91	100	80	69	40	47	27	38	56	41	82	123	77	126	91	101	172	136	97	77	127	62	113	150	86	77	50.2437	-0.512367	0.0172775	0.0360581	80.3596	-0.398809	0.0901692	0.17001	69.6873	-0.925966	0.000924311	0.00201765	95.6668	-0.0478927	0.840063	0.946293	74.5054	-0.330273	0.123136
ENSMUSG00000004667	220	222	122	154	175	185	207	173	133	173	115	81	172	105	155	162	215	366	173	199	301	268	264	294	255	116	197	331	184	111	157.507	-0.145464	0.316515	0.425175	192.026	0.0188133	0.908361	0.943164	175.861	-0.127363	0.447668	0.530078	217.125	0.190986	0.290707	0.604919	196.378	-0.168373	0.344738
ENSMUSG00000004668	3	1	5	2	3	7	4	8	1	4	1	1	1	3	2	8	4	6	8	7	11	1	3	4	2	5	6	7	3	9	2.35521	-0.197598	0.714031	0.789988	3.85328	-0.347055	0.475902	0.610868	3.41182	-0.668908	0.307791	0.388454	4.38474	-0.162122	0.64049	-	3.27038	-0.0942123	0.809458
ENSMUSG00000004677	620	395	364	359	666	364	464	395	495	633	427	476	679	572	501	461	635	684	627	624	723	587	703	505	460	350	590	564	376	392	463.515	0.458904	0.000244047	0.000769416	486.854	-0.096183	0.425659	0.564473	540.826	0.364937	0.000109182	0.000269954	524.105	-0.0477674	0.700079	0.892933	454.039	-0.0373373	0.794777
ENSMUSG00000004698	1639	1309	1334	1186	765	559	608	468	1552	1828	1255	295	502	526	753	936	1120	923	470	487	569	310	1310	934	984	1328	567	426	372	383	1432.9	0.367289	0.000340942	0.00104423	1171.8	0.81748	2.93202e-07	1.77805e-06	1253.47	1.19119	1.16304e-11	5.25616e-11	1066.38	0.41335	0.0848409	0.299884	1270.43	0.337845	0.133456
ENSMUSG00000004707	0	0	2	1	0	4	0	2	2	2	1	3	1	2	1	4	1	3	2	7	6	1	4	2	4	2	0	6	2	2	1.2101	0.480146	0.362644	-	1.51131	-0.481907	0.335626	0.475581	1.9712	0.0289785	0.967368	0.97662	2.62802	0.212315	0.532738	-	1.82836	-0.572992	0.125689
ENSMUSG00000004709	2	2	3	1	1	1	2	3	0	3	0	0	2	0	2	1	1	1	4	4	2	2	3	3	6	0	4	4	5	0	1.43458	-0.393852	0.461555	-	1.7049	0.484763	0.340163	0.479922	1.04106	-0.00883846	0.990713	0.993256	2.04172	0.405044	0.211101	-	2.34027	-0.141355	0.713602
ENSMUSG00000004730	133	150	110	117	226	156	175	147	68	89	46	86	150	97	180	168	172	248	245	285	402	321	184	138	183	86	258	403	218	222	98.051	-0.720469	8.55522e-06	3.41356e-05	155.312	-0.274577	0.0535926	0.109902	127.07	-1.00755	3.56417e-09	1.3502e-08	164.981	-0.246191	0.131198	0.389492	133.711	-0.0106386	0.94851
ENSMUSG00000004748	158	162	96	73	411	292	396	259	100	137	97	118	220	178	17	28	26	41	79	70	102	85	122	72	46	25	168	249	138	104	113.975	0.0874916	0.658799	0.744553	77.366	2.28943	6.16882e-23	1.44697e-21	70.5486	2.46335	4.82754e-32	5.6282e-31	44.8187	1.04192	0.000236427	0.00355005	90.7307	0.946404	0.000626071
ENSMUSG00000004768	1139	904	754	628	997	702	952	627	736	965	627	450	656	610	707	599	828	889	887	725	932	596	965	637	817	557	813	695	604	546	800.277	0.0648713	0.515449	0.619606	797.818	0.46265	3.69018e-05	0.000162612	762.478	0.531482	1.56402e-07	5.16963e-07	738.785	0.109554	0.434727	0.72674	784.435	0.351108	0.0122676
ENSMUSG00000004771	8012	5458	5579	5359	8412	7211	6439	6210	4452	5896	3539	3289	4814	4672	6763	7861	9585	10422	7954	8472	9596	6275	7864	5950	8063	7095	7510	6777	6130	5768	5316.77	-0.210919	0.0418769	0.0780946	7162.7	-0.196858	0.0858806	0.163279	6531.71	-0.412383	1.6299e-05	4.4311e-05	7925.56	-0.0610594	0.742411	0.910314	6637.09	-0.114128	0.544861
ENSMUSG00000004788	206	209	130	173	194	144	222	153	132	201	111	96	130	130	196	147	226	340	153	169	242	226	280	284	224	102	147	307	151	99	160.908	-0.0951716	0.486064	0.592374	195.479	-0.00210965	0.988217	0.992349	181.106	-0.101204	0.495184	0.575936	213.706	0.0916208	0.615876	0.846106	192.072	-0.0856507	0.642952
ENSMUSG00000004789	2993	2287	1873	1939	2580	2132	2313	1962	1548	1940	1147	1016	1479	1337	1648	1457	1837	2786	1774	1706	2389	2039	2520	2429	2143	1214	1885	2578	1661	1268	1890.95	-0.359682	3.15951e-06	1.34998e-05	2072.03	0.551359	7.96132e-10	6.64202e-09	1700.62	0.192101	0.0392362	0.0638903	1937.26	0.235395	0.0330852	0.163183	2114.64	0.316838	0.00312491
ENSMUSG00000004791	9	16	12	9	17	13	19	17	4	12	6	9	16	10	22	26	21	46	22	31	42	25	25	18	22	15	26	36	17	18	9.39136	-0.405087	0.327418	0.436425	18.8413	-0.876722	0.00526164	0.0146595	17.2224	-1.36024	0.000620139	0.00138941	23.525	-0.303311	0.237012	0.543053	15.3236	-0.502414	0.0928154
ENSMUSG00000004798	3435	2953	2533	2486	2839	2071	2435	2246	1888	2605	1533	1227	1771	1583	3925	3774	5030	4904	4130	3514	4507	2594	3719	3226	3522	2962	3344	2927	2376	2290	2413.99	-0.321739	1.45629e-10	1.06532e-09	3523.49	-0.329626	0.000763677	0.00259866	3162.44	-0.654747	2.42202e-09	9.27941e-09	3849.64	-0.221359	0.140595	0.40672	3068.24	-0.0864479	0.504069
ENSMUSG00000004814	2	6	4	6	9	4	13	10	1	3	1	2	1	2	11	8	10	6	5	15	8	15	6	7	11	3	6	20	10	7	3.19775	-0.773289	0.143977	0.223521	6.66287	-0.50166	0.25256	0.384182	5.25792	-1.53353	0.0128617	0.0232969	7.72184	-0.183254	0.58614	0.828648	5.49541	-0.220729	0.562365
ENSMUSG00000004815	519	383	319	325	782	529	644	506	429	538	331	489	586	540	273	309	312	460	446	443	534	439	411	390	355	214	557	497	329	350	398.518	0.358232	0.000178176	0.000573657	358.347	0.489736	1.82114e-05	8.44204e-05	383.042	0.852378	7.11681e-14	3.71299e-13	331.732	0.143945	0.227839	0.530773	355.404	0.348703	0.00160907
ENSMUSG00000004821	0	0	0	0	0	0	0	0	0	0	0	0	0	0	0	0	0	0	0	0	0	0	0	0	0	0	0	0	0	0	0	-	-	-	0	-	-	-	0	-	-	-	0	-	-	-	0	-	-
ENSMUSG00000004837	29	38	22	16	48	34	33	19	15	27	25	21	28	16	44	24	21	43	25	30	62	63	51	34	21	22	40	55	39	19	24.0901	-0.0070211	0.982297	0.988661	28.99	-0.0492872	0.873294	0.921643	27.9417	-0.0550379	0.883045	0.911879	31.922	0.0446816	0.87469	0.958373	27.9334	-0.0872594	0.751035
ENSMUSG00000004842	1	0	0	0	0	3	0	0	0	2	1	0	0	0	0	0	2	0	2	1	0	1	0	0	0	0	0	0	4	0	0.53943	0.458088	0.301114	-	0.318978	-0.0822045	0.792309	-	0.708611	0.539531	0.459284	0.541502	0.218965	-0.0972405	0.436463	-	0.107583	0.076578	0.534813
ENSMUSG00000004843	3002	2678	2171	2290	2612	2535	2324	2361	1862	2573	1542	1189	1665	1439	3565	3460	4938	5259	3383	3787	4717	3057	3869	3006	3695	3230	2697	2752	2500	2007	2240.82	-0.163052	0.00091045	0.00256253	3279.75	-0.447015	4.59206e-11	4.37679e-10	3077.76	-0.613558	3.2957e-17	2.08617e-16	3835.98	-0.122774	0.448917	0.73774	2958.39	-0.294412	0.060013
ENSMUSG00000004846	445	400	287	335	429	300	400	300	337	399	240	312	432	372	349	350	497	682	400	377	584	392	607	526	377	213	401	554	361	276	340.432	0.0198515	0.83625	0.888743	401.748	-0.0214961	0.82437	0.887615	386.262	-0.00255292	0.981636	0.987095	427.567	0.00096679	0.995423	0.998575	381.559	-0.0104479	0.950614
ENSMUSG00000004849	3625	4577	2637	3226	767	851	799	838	902	1546	764	357	517	418	2284	2092	2825	4199	987	1167	1583	1381	4683	4899	3748	1947	899	1643	1079	570	2332.22	-1.5253	1.64482e-24	3.7613e-23	3148.89	0.632202	9.48468e-07	5.3763e-06	1875.17	-0.908307	1.95838e-14	1.06172e-13	3209.76	0.526037	0.000426486	0.00584065	3538.64	0.0933887	0.587227
ENSMUSG00000004864	2	3	3	0	0	0	2	0	0	0	1	0	0	1	0	7	5	4	3	1	10	6	5	7	9	2	4	6	4	2	1.24359	-0.673055	0.192794	-	2.89062	-0.369775	0.466577	0.601836	2.19374	-1.40308	0.0638211	0.0986776	4.76604	0.284342	0.411625	-	3.59235	-0.65652	0.0930627
ENSMUSG00000004865	1341	1180	1027	903	1188	872	920	811	647	874	500	520	778	678	1470	1309	1819	2420	1450	1251	1737	1437	1365	1528	1212	1059	1289	1379	865	772	891.003	-0.537767	1.72059e-13	1.64961e-12	1370.28	-0.328053	2.61156e-06	1.38323e-05	1173.53	-0.869659	2.22304e-34	2.78994e-33	1482.51	-0.25191	0.041329	0.18933	1182.65	-0.0561724	0.651435
ENSMUSG00000004872	23	5	6	3	5	2	2	0	8	3	2	1	2	3	23	14	25	15	1	3	3	0	10	12	15	9	1	4	1	2	6.52482	-0.500539	0.335211	0.444724	13.4625	-0.670229	0.115242	0.207054	11.8703	-1.44848	0.00444045	0.00874565	15.3477	-0.461147	0.12919	0.385914	9.84065	-0.151499	0.684167
ENSMUSG00000004880	240	188	183	168	339	283	282	294	356	436	244	331	452	468	249	261	302	357	354	312	395	299	260	209	223	223	372	328	262	227	258.562	0.997599	8.84001e-19	1.31354e-17	236.29	-0.274078	0.0149268	0.0367137	316.353	0.725185	2.50278e-10	1.03416e-09	259.102	-0.165641	0.337637	0.648197	210.578	-0.085849	0.623071
ENSMUSG00000004885	19	17	9	4	11	8	13	3	0	0	1	2	3	8	82	75	51	59	33	26	57	44	15	19	55	7	16	29	8	14	6.35487	-2.35477	7.67743e-06	3.08781e-05	37.7135	-1.94114	3.27288e-08	2.25471e-07	34.4289	-4.87727	1.98799e-15	1.14315e-14	45.144	-0.937343	0.00470542	0.0390763	16.8253	-0.516329	-
ENSMUSG00000004891	315	203	166	222	306	204	248	245	168	183	114	105	146	130	538	455	731	864	684	553	1081	649	383	290	308	169	418	464	269	269	189.344	-0.336649	0.0440469	0.0815368	403.692	-1.17061	2.57093e-18	4.60012e-17	385.729	-1.53057	3.50822e-36	4.72473e-35	442.298	-0.998719	1.36662e-16	2.50349e-14	246.903	-0.144138	0.364127
ENSMUSG00000004892	4395	3706	2876	3438	5882	4377	4386	4348	2987	4085	2068	2639	3788	2584	2238	2215	2840	4346	3407	3564	5152	4152	4987	4597	3677	2459	4982	7089	3811	3110	3262.82	-0.0730837	0.445384	0.555236	3222.14	0.64431	1.36436e-11	1.36081e-10	2897	0.571619	2.45606e-07	7.98617e-07	3319.65	0.570637	3.13293e-07	1.1087e-05	3658.77	0.0720963	0.493128
ENSMUSG00000004894	27	6	4	1	22	6	13	7	155	284	145	204	284	303	4	2	5	12	1	2	3	4	1	3	4	2	0	10	4	4	90.6961	2.92996	1.72991e-08	1.00496e-07	6.91694	0.616475	0.211895	0.335566	99.618	5.30741	8.7868e-62	2.20268e-60	3.77989	-0.440991	0.203128	-	5.58089	0.829549	0.0328122
ENSMUSG00000004895	370	405	277	297	402	331	368	330	251	327	206	159	292	246	487	523	656	962	616	626	936	701	620	812	492	245	538	794	439	262	296.734	-0.175773	0.0913057	0.151986	467.927	-0.619005	4.06189e-09	3.13573e-08	443.003	-0.801438	9.17933e-14	4.75854e-13	569.403	-0.142658	0.470119	0.754229	416.63	-0.4252	0.0379813
ENSMUSG00000004896	203	179	156	125	226	191	208	158	223	281	179	209	261	265	165	174	200	313	238	182	252	211	250	204	166	144	211	204	145	162	190.646	0.645284	1.36204e-08	8.01564e-08	182.564	-0.0347755	0.779429	0.856626	217.071	0.611767	4.46215e-07	1.41594e-06	196.102	0.00420023	0.976274	0.990746	173.972	-0.0275894	0.843868
ENSMUSG00000004897	1228	1468	872	976	1316	1140	1292	1225	1012	1454	832	850	1502	989	1175	1010	1524	2354	1443	1423	2193	2132	1547	1549	1277	755	1243	1815	1146	737	1091.83	0.13609	0.244433	0.345064	1264.5	-0.0650401	0.632699	0.744896	1261.49	0.0688432	0.579249	0.653244	1332.49	-0.0758249	0.574809	0.822322	1169.06	0.0209742	0.877558
ENSMUSG00000004902	2314	1457	1509	1179	2038	1109	1689	1132	1223	1807	870	879	1049	852	557	419	592	887	592	551	864	727	1675	1238	1086	744	1036	1559	843	757	1421.39	-0.134734	0.376761	0.488189	1139.01	1.67751	6.27979e-30	2.23907e-28	939	1.56389	1.90504e-32	2.25601e-31	880.767	1.04496	4.45207e-14	5.45852e-12	1368.34	0.608112	0.000102705
ENSMUSG00000004929	304	250	194	179	244	207	268	178	142	241	128	80	176	154	224	172	257	418	254	238	352	283	356	374	261	108	245	348	186	146	197.061	-0.255333	0.0443364	0.0819951	239.681	0.124463	0.367107	0.507242	210.247	-0.133152	0.419873	0.502839	255.945	0.140753	0.513755	0.784469	240.166	-0.019698	0.925538
ENSMUSG00000004931	54	63	31	45	56	30	71	40	44	61	42	43	59	38	43	37	41	50	58	50	72	57	59	49	34	25	66	77	33	38	47.6297	0.213356	0.323365	0.432233	45.2976	0.446896	0.0379774	0.0819822	46.0515	0.679011	0.00173256	0.00363254	41.2731	0.0683745	0.752071	0.914019	43.6866	0.363517	0.104979
ENSMUSG00000004933	357	325	258	307	674	535	731	538	139	206	136	283	364	300	133	128	188	245	359	360	553	349	519	394	335	157	485	649	380	327	238.503	-0.764049	1.78178e-10	1.2911e-09	246.1	1.16778	1.79464e-25	4.9388e-24	163.654	0.403479	0.00148222	0.00313664	252.232	1.04147	1.84646e-08	8.79243e-07	318.023	0.0653735	0.724368
ENSMUSG00000004934	278	201	157	167	242	147	181	160	174	250	120	114	221	138	299	251	392	592	315	253	474	364	364	429	278	148	207	310	174	154	185.248	0.0358371	0.793336	0.853437	271.865	-0.584883	2.24011e-05	0.000102433	269.051	-0.556288	0.000318886	0.000742394	324.906	-0.172962	0.357989	0.666164	239.147	-0.374336	0.0481395
ENSMUSG00000004936	1475	1383	961	1045	2764	1878	2383	1704	1397	1803	1072	1369	2093	1583	921	870	1092	1532	1213	1306	1833	1315	1392	1243	1185	679	1509	1935	1209	905	1281.62	0.419621	1.05749e-10	7.85663e-10	1141.42	0.45488	2.296e-10	2.02352e-09	1248.61	0.875113	3.22286e-36	4.34641e-35	1079.01	0.160871	0.0743528	0.27731	1139.2	0.298024	0.00145985
ENSMUSG00000004937	1860	1687	1335	1394	1868	1513	1701	1342	1035	1387	815	761	1096	928	1744	1734	2260	3613	2266	1927	3214	2686	2387	2714	2124	1022	1608	2778	1524	1157	1315.88	-0.353655	1.04469e-11	8.53591e-11	1858.72	-0.223866	0.0228662	0.0531885	1640.57	-0.580664	2.7848e-07	9.00805e-07	2090.67	-0.0382295	0.816761	0.937586	1739.93	-0.169312	0.273937
ENSMUSG00000004939	0	1	0	2	0	0	0	0	1	2	0	2	2	0	1	0	0	0	4	2	2	0	1	2	0	0	1	1	2	1	0.823526	0.128794	0.792083	-	0.576647	0.315044	0.426894	-	0.589669	0.786904	0.27879	-	0.483725	0.123797	0.531385	-	0.729937	0.0521417	0.855398
ENSMUSG00000004945	696	780	586	518	595	624	717	635	444	660	412	342	541	423	633	601	723	992	748	741	939	862	852	905	695	354	788	1026	701	362	569.797	-0.164448	0.129012	0.20404	675.98	0.12504	0.202247	0.323618	609.827	-0.0411248	0.633633	0.701945	692.589	0.0360292	0.806838	0.933897	650.081	0.0930375	0.563916
ENSMUSG00000004947	72	70	58	35	107	54	63	44	33	50	40	40	56	61	83	73	113	202	140	114	154	151	104	132	64	49	110	132	78	71	49.6662	-0.29156	0.216802	0.312816	81.1712	-0.613136	0.00458411	0.0129529	75.1898	-0.924957	0.000178961	0.000429965	96.1148	-0.224188	0.331362	0.642347	69.5195	-0.335794	0.163399
ENSMUSG00000004948	0	0	0	1	0	0	0	0	0	0	0	0	0	0	0	0	0	0	3	2	0	1	0	0	0	0	0	1	0	0	0.153374	-0.142058	0.56664	-	0.158635	0.174181	0.455789	-	0	-	-	-	0	-	-	-	0.150783	0.0956542	0.485587
ENSMUSG00000004951	172	244	111	128	9	16	20	17	19	22	17	11	9	11	67	53	108	152	28	19	28	35	335	245	165	70	19	37	21	6	94.3387	-2.67356	1.39697e-23	2.98517e-22	128.117	1.08034	1.0027e-06	5.66074e-06	53.5576	-1.67179	2.14431e-09	8.25592e-09	140.532	1.01262	0.000101259	0.00171568	172.151	-0.0605195	0.821849
ENSMUSG00000004952	156	141	100	124	204	114	204	149	154	185	171	73	98	93	245	212	296	361	246	233	343	203	318	252	199	154	197	279	147	134	148.224	0.595662	0.00041621	0.0012549	193.092	-0.770391	3.01695e-12	3.21068e-11	222.643	-0.171366	0.262495	0.338708	246.477	-0.131381	0.312615	0.625336	172.578	-0.611367	2.43731e-05
ENSMUSG00000004961	676	737	557	634	514	542	568	503	77	111	58	174	279	179	992	768	1249	2082	934	830	1543	1341	1258	1346	1276	519	598	1300	689	437	383.96	-2.77023	5.5786e-83	1.29247e-80	896.965	-0.57325	0.000211232	0.000807841	628.524	-3.35948	1.90556e-69	5.54178e-68	1118.48	-0.0490987	0.795993	0.929717	833.688	-0.497857	0.00437755
ENSMUSG00000004980	8300	5431	5904	5649	7419	6414	6507	5614	5452	7783	4948	4634	6595	6085	6923	7022	10272	9408	9607	7884	10413	5803	8666	4890	6607	6427	6231	5306	4459	6175	6094.48	0.124867	0.305417	0.41339	7182.73	-0.102848	0.440657	0.578279	7151.56	0.019785	0.864251	0.89724	7467.62	-0.145464	0.467141	0.752363	6448.59	0.0625787	0.757578
ENSMUSG00000004988	3	0	6	5	5	2	4	1	7	5	3	4	3	3	0	4	2	0	1	1	1	0	1	0	2	2	4	1	0	1	4.30561	0.391641	0.458152	0.566353	2.84513	0.581502	0.243006	0.373719	3.39912	1.47924	0.0348614	0.057561	1.53035	-0.0277992	0.91878	-	2.64224	0.537	0.147101
ENSMUSG00000004994	58	55	27	39	59	53	64	43	42	47	33	29	45	53	55	42	42	85	57	43	80	70	59	60	75	28	40	64	51	47	41.8339	0.0703503	0.7566	0.824598	48.4264	-0.0155484	0.945598	0.966775	47.6287	0.0581632	0.810969	0.853863	53.7931	0.106919	0.637706	0.859567	47.8881	-0.119115	0.605899
ENSMUSG00000004996	75	60	36	44	60	59	61	60	77	100	57	58	62	68	37	44	51	59	59	28	83	72	79	59	55	30	61	71	42	48	62.9259	0.713862	0.000105637	0.000352951	49.8664	0.450755	0.020479	0.0483493	62.5346	1.18864	1.01071e-10	4.29442e-10	50.1862	0.31269	0.110987	0.353338	52.3428	0.122564	0.548074
ENSMUSG00000005034	6194	5092	4836	4983	15648	10137	11104	8257	5601	6962	4099	6877	10475	11254	6728	6936	8088	9154	10973	9906	11855	7548	6367	5768	6936	4981	9733	8806	7296	7145	5317.38	0.24722	0.00669348	0.0155446	6342.3	-0.240759	0.0188229	0.0448513	6574.34	0.00414563	0.966947	0.976347	6794.13	-0.197534	0.15824	0.435102	5589.23	-0.0257035	0.851695
ENSMUSG00000005043	78	86	60	72	113	59	67	84	88	96	66	81	96	87	71	75	84	140	98	88	120	96	97	109	73	36	84	150	79	52	77.459	0.35593	0.0377204	0.0714249	80.6303	0.0136356	0.934411	0.959993	86.5352	0.372319	0.0338803	0.0561166	81.3442	-0.0940755	0.640498	0.860904	73.717	0.120556	0.562863
ENSMUSG00000005045	1019	1082	816	935	3295	2521	3051	2596	706	818	505	1407	2072	1766	2809	2506	3412	5483	4836	4344	6428	5321	2090	2930	2416	1220	3149	4991	3024	2251	819.806	-0.324472	0.00283229	0.00713665	2052.67	-1.5022	1.40198e-36	6.98809e-35	2006.98	-1.84031	6.45482e-49	1.21318e-47	2709.1	-0.519839	0.00189863	0.0192345	1488.27	-0.913637	5.66294e-08
ENSMUSG00000005054	133	115	80	50	119	136	147	107	113	215	115	108	144	112	126	84	102	175	99	112	182	162	161	164	137	71	124	206	99	54	114.254	0.803848	0.000342865	0.00104921	103.507	-0.0726766	0.741498	0.829363	131.995	0.751587	0.000214929	0.000511846	123.238	0.235066	0.203152	0.499176	107.761	-0.295109	0.15904
ENSMUSG00000005057	30	36	26	22	64	55	62	43	7	19	7	26	26	21	118	130	171	303	167	150	268	247	94	131	114	47	90	179	100	60	19.7872	-1.08794	0.000852186	0.00241165	91.7738	-2.19193	1.34485e-24	3.49893e-23	88.4908	-3.35119	4.59048e-27	4.42244e-26	129.125	-0.656463	0.00199118	0.0199773	58.2627	-1.39536	4.24463e-09
ENSMUSG00000005069	785	740	528	648	802	731	873	636	562	724	387	330	492	415	766	743	1043	1503	849	856	1217	952	1279	1266	952	496	902	1382	750	532	607.014	-0.0977219	0.327346	0.436425	804.718	-0.23946	0.017644	0.0423886	756.709	-0.340861	0.00214755	0.00443125	958.325	0.103692	0.510346	0.782996	796.933	-0.326599	0.0409047
ENSMUSG00000005078	1284	1264	928	976	1519	1111	941	962	1065	1522	888	691	995	1101	1139	1133	1403	1552	1137	1144	1286	1020	1400	1228	1155	849	1102	1041	849	641	1108.99	0.240768	0.000135588	0.000445583	1187.48	0.0684404	0.413802	0.553445	1219.62	0.306823	0.000633137	0.00141609	1210.94	-0.0393134	0.682055	0.884655	1112.85	0.117658	0.123126
ENSMUSG00000005087	123	79	71	82	181	107	94	102	81	89	70	126	243	200	168	186	170	194	202	197	292	247	172	157	222	138	244	264	172	140	83.5991	0.0607104	0.73718	0.80884	129.661	-0.72069	0.000122138	0.000490637	130.509	-0.668636	0.00139102	0.00295452	176.519	0.062169	0.754605	0.915034	126.703	-0.755236	8.47141e-05
ENSMUSG00000005089	54867	27014	31489	23661	51376	24043	32847	23348	62305	78776	44882	36243	50393	48438	5246	6025	7043	6005	7408	7340	7302	4804	15748	9674	15071	11000	21310	12284	9517	11594	45689.1	1.02783	1.04779e-07	5.53206e-07	21132.4	2.62517	2.24139e-37	1.17412e-35	34409.2	3.75694	2.385e-111	1.39028e-109	9664.06	1.10398	3.61138e-08	1.58402e-06	23564.2	1.40643	1.23991e-10
ENSMUSG00000005102	303	283	234	246	546	318	457	411	305	357	246	257	358	318	275	270	329	371	437	293	436	271	389	298	287	224	442	361	273	292	279.893	0.374666	0.000222709	0.000706696	284.544	0.0844355	0.414335	0.554005	306.576	0.45939	6.26768e-05	0.000160077	300.662	0.0760058	0.53654	0.799965	277.421	0.0149948	0.895925
ENSMUSG00000005103	8726	7951	6269	6782	3587	3202	3393	3064	2341	3211	1828	1525	2091	1674	5424	5439	7403	10984	3674	4177	6260	4893	9831	9641	7425	4777	4052	5959	3813	2493	5040.78	-1.41254	8.32247e-152	1.22118e-148	7204.23	0.369761	2.30245e-05	0.000105086	4670.8	-1.04183	5.68109e-26	5.24789e-25	7327.95	0.260738	0.0321312	0.160101	7458.73	0.110523	0.295285
ENSMUSG00000005107	76	87	73	66	14	7	15	27	17	17	12	5	8	5	68	95	108	172	18	9	40	30	120	124	133	79	15	25	21	17	47.3898	-1.98786	5.93488e-15	6.50342e-14	89.1157	-0.193835	0.286175	0.422006	59.708	-2.23348	9.42085e-16	5.53461e-15	108.976	0.202666	0.245911	0.553734	92.3166	-0.389252	0.0200039
ENSMUSG00000005124	13	4	5	6	25	21	20	13	1	7	4	15	31	21	16	22	30	13	18	17	36	9	9	6	16	2	12	28	13	14	5.36492	-0.43462	0.377848	0.489201	13.0407	-1.04296	0.0087804	0.0230313	12.1542	-1.63522	0.00191882	0.00399858	13.8964	-0.78236	0.0194419	0.112574	7.16381	-0.028031	0.941077
ENSMUSG00000005125	1508	1441	1253	1171	294	335	273	239	2581	3381	2193	2940	4540	4016	1814	2105	2402	4012	709	671	964	926	1939	2438	2202	1000	352	736	399	299	1948.4	1.19948	3.64157e-65	5.00944e-63	1847.32	-0.581491	8.17895e-07	4.68098e-06	2600.63	0.608152	1.57416e-06	4.77482e-06	2129.9	-0.278187	0.10252	0.33735	1559.32	-0.271481	0.0880529
ENSMUSG00000005131	0	3	1	1	3	1	3	2	3	1	3	3	5	0	0	0	1	0	0	1	0	0	0	0	0	0	2	1	4	2	1.85088	0.541889	0.315976	0.42471	0.799851	0.627454	0.163784	0.275025	1.43687	1.82893	0.0158518	0.0281516	0.109482	-0.0572899	0.555607	-	0.664599	0.486271	0.0824614
ENSMUSG00000005142	398	339	239	278	543	386	495	401	383	459	253	316	494	367	283	321	331	430	447	501	626	599	471	453	383	219	527	779	406	347	328.568	0.406284	0.000160633	0.000521562	321.369	0.17225	0.124519	0.220318	349.997	0.577934	8.84335e-06	2.48479e-05	352.606	0.261083	0.0478889	0.207363	334.173	-0.0887225	0.471463
ENSMUSG00000005148	21	16	10	19	30	4	15	13	18	21	9	3	4	8	17	35	25	46	25	12	39	30	14	32	29	3	29	22	17	14	15.792	0.11975	0.718636	0.793437	22.4476	-0.51897	0.09102	0.171201	22.6604	-0.422011	0.232129	0.304965	23.6653	-0.376339	0.25186	0.560273	17.0518	-0.0045926	0.989782
ENSMUSG00000005150	164	144	116	127	124	89	161	94	81	107	55	46	82	61	112	85	134	196	134	99	195	111	191	140	113	58	103	146	73	71	109.101	-0.574018	5.57704e-05	0.000194765	131.93	0.39399	0.00352793	0.0102761	102.46	-0.1839	0.2777	0.355812	121.713	0.0489618	0.804445	0.932997	127.166	0.339367	0.0705872
ENSMUSG00000005161	2611	2914	2031	2120	1965	1589	1965	1539	1360	2127	1214	956	1396	1030	2598	2457	3219	5608	2397	2587	3855	4133	3947	4000	3396	1719	2000	3479	1966	1213	1983.28	-0.447471	3.76274e-06	1.58921e-05	2801.16	-0.157894	0.221043	0.346792	2404.15	-0.608633	1.53833e-05	4.1956e-05	3201.92	0.0620992	0.693394	0.889638	2727.22	-0.210228	0.136166
ENSMUSG00000005198	1267	1053	772	874	1510	978	1172	1016	1000	1345	773	765	1228	842	962	982	1326	1972	1134	1153	1661	1390	1180	1335	1025	700	1078	1737	987	826	988.041	0.257709	0.000392892	0.00118928	1100.26	-0.0651042	0.509452	0.640841	1140.24	0.190535	0.0656217	0.101054	1137.42	-0.132003	0.283875	0.597917	997.613	0.0786712	0.48035
ENSMUSG00000005202	0	4	2	1	0	2	1	1	0	2	0	0	1	1	0	0	0	0	0	0	0	0	0	1	1	0	0	0	0	0	1.18766	-0.416267	0.409647	-	0.982598	0.996385	0.0288494	0.0649861	0.265572	0.630411	0.258306	-	0.242016	0.160385	0.30181	-	1.15567	0.431189	0.191318
ENSMUSG00000005204	754	724	561	638	778	554	558	533	513	704	435	310	427	446	678	724	874	1188	792	737	1016	830	932	971	833	524	664	821	572	420	604.429	-0.0971461	0.237695	0.337227	745.141	-0.0430164	0.602431	0.719255	692.721	-0.143083	0.0652471	0.10058	815.757	0.0556437	0.552013	0.809969	722.079	-0.0884891	0.386875
ENSMUSG00000005220	3	1	1	0	14	5	15	11	1	5	2	4	9	0	8	0	4	3	9	8	4	8	1	3	1	3	5	5	3	6	1.74169	0.625893	0.2476	0.348723	2.34946	-0.614575	0.224777	0.351101	3.15824	-0.0603518	0.932019	0.950118	2.97186	-0.231201	0.477438	-	1.61852	-0.203852	0.578659
ENSMUSG00000005225	616	408	458	246	651	450	497	354	497	615	439	290	443	452	475	412	524	636	617	452	594	484	418	323	362	384	527	388	325	365	462.402	0.462892	0.0236806	0.0476155	459.52	0.0430985	0.815796	0.88236	513.456	0.521039	4.99229e-07	1.57827e-06	439.249	-0.246354	0.190585	0.481137	400.624	0.291314	0.208947
ENSMUSG00000005232	0	0	0	0	1	3	2	0	1	0	0	0	0	0	0	0	0	1	0	3	0	2	0	0	1	0	1	0	1	1	0.158586	0.211879	0.407448	-	0.0825277	-0.102739	0.588649	-	0.269364	0.230067	0.697623	-	0.211178	0.0151785	0.911165	-	0.111793	-0.0744275	0.549283
ENSMUSG00000005233	45	68	45	69	65	58	47	43	9	24	6	13	12	8	104	86	129	147	145	99	157	100	144	75	98	84	99	97	59	65	36.1991	-1.78249	3.43521e-07	1.68347e-06	82.8809	-0.665606	0.00144713	0.00462243	61.868	-2.59272	1.32101e-21	1.01762e-20	106.222	-0.0544356	0.775982	0.922706	76.87	-0.553432	0.0254709
ENSMUSG00000005237	44	57	24	36	48	30	38	50	31	35	26	18	11	18	112	111	146	256	178	118	164	162	79	147	101	46	71	149	100	93	35.1043	-0.169256	0.517308	0.621292	88.043	-1.53801	3.05823e-13	3.5932e-12	88.2831	-1.75644	9.63862e-15	5.30803e-14	117.167	-0.505677	0.0285408	0.147009	62.7544	-0.886163	0.000898422
ENSMUSG00000005251	107	101	99	68	50	65	64	61	26	31	23	29	32	30	35	50	61	83	57	56	78	72	95	127	86	83	38	100	49	34	62.0339	-1.54943	2.733e-12	2.37291e-11	76.0832	1.01201	4.22756e-08	2.86217e-07	40.7217	-0.558513	0.0225372	0.0387758	77.4859	0.866481	2.56466e-05	0.000531042	94.9484	0.0946108	0.632587
ENSMUSG00000005262	934	768	558	621	921	706	769	644	633	809	498	528	785	620	602	605	939	1123	766	742	991	666	978	724	809	470	656	830	538	483	670.062	0.043432	0.585118	0.681805	742.705	0.142413	0.129456	0.227428	714.462	0.18564	0.0509519	0.0806618	751.848	0.0181156	0.875711	0.958453	710.231	0.131654	0.230645
ENSMUSG00000005267	146	147	106	106	164	119	169	119	134	189	98	122	171	180	178	139	187	182	216	118	179	158	154	123	104	123	162	119	125	125	129.16	0.329334	0.0110775	0.0242815	145.865	-0.151196	0.330601	0.470235	154.603	0.17079	0.328582	0.410056	148.532	-0.264553	0.191587	0.482741	125.319	0.138737	0.446855
ENSMUSG00000005268	12	16	22	20	394	212	262	268	79	59	32	251	346	370	54	48	56	69	269	203	170	103	8	11	21	32	193	147	87	204	35.4406	1.62397	3.41708e-06	1.45228e-05	35.309	-1.26043	2.16613e-06	1.16211e-05	56.5287	0.478605	0.0742841	0.112696	37.4818	-0.908891	0.00525209	0.0424612	19.1683	0.0168461	0.964135
ENSMUSG00000005299	1051	967	667	726	1124	847	1098	868	698	1001	576	588	889	678	870	665	993	1595	1040	1038	1482	1208	1086	1082	942	497	913	1368	746	571	788.247	0.0206836	0.778925	0.841792	903.534	0.0654587	0.591551	0.710975	865.05	0.0850786	0.527035	0.605602	920.738	-0.0390217	0.793234	0.929442	846.935	0.112945	0.357512
ENSMUSG00000005312	5097	4048	3174	3217	5364	4002	4161	3546	4172	5966	3336	2968	4559	3772	3963	3857	5233	6439	4142	4327	5770	4146	4900	4088	4523	2879	4035	3992	3133	2522	4049.59	0.396816	1.08743e-08	6.50166e-08	4231.73	-0.0163524	0.788105	0.862677	4590.2	0.380321	6.32129e-14	3.30856e-13	4359.79	-0.0962487	0.189377	0.479555	3889.34	0.089061	0.303254
ENSMUSG00000005320	1	2	0	1	3	0	3	2	0	0	1	1	1	1	5	3	2	11	8	8	9	4	2	10	3	5	7	18	4	3	0.701255	-0.301039	0.52935	-	2.71603	-1.08432	0.0317364	0.0704175	2.60942	-1.82062	0.013406	0.0241841	5.02246	0.0792191	0.819275	-	2.91611	-0.841554	0.0288879
ENSMUSG00000005338	3632	3138	2120	2633	4541	3381	4379	4043	2615	3395	1886	1673	2400	2110	3701	2961	4574	7217	6051	5750	8479	6749	4526	5036	4550	2099	4633	7033	4412	3170	2693.82	0.0584229	0.529152	0.63284	3528.86	-0.32704	0.0104549	0.0268858	3476.96	-0.272876	0.0446226	0.0716512	4117.55	-0.0302312	0.853626	0.951393	3312.24	-0.280911	0.0638712
ENSMUSG00000005339	0	0	0	0	0	0	0	0	0	0	0	0	0	0	2	1	0	1	1	0	2	0	0	1	0	0	1	0	0	0	0	-	-	-	0.486298	-0.599716	0.137424	-	0.530138	-0.939181	0.183593	-	0.632036	-0.218238	0.34371	-	0.106289	-0.0718773	0.556474
ENSMUSG00000005354	830	876	636	574	924	752	893	695	478	729	457	385	595	414	479	466	636	1034	571	676	1002	841	1078	860	783	382	602	1093	632	467	634.773	-0.201144	0.0474171	0.0868804	675.535	0.499193	5.61239e-05	0.000239957	586.277	0.299988	0.0280351	0.0472486	680.435	0.362477	0.0303449	0.153459	723.377	0.12494	0.426099
ENSMUSG00000005355	0	0	0	0	0	0	0	0	0	0	0	0	0	0	0	1	0	0	0	0	1	0	0	1	6	0	0	3	4	0	0	-	-	-	0.137469	-0.143462	0.518119	-	0.150372	-0.254531	0.575752	-	1.00688	0.251647	0.253013	-	0.777045	-0.375254	0.141238
ENSMUSG00000005357	783	749	608	647	195	231	197	229	85	122	72	82	102	108	264	234	340	520	307	362	492	396	848	734	628	353	267	466	319	182	412.293	-2.69359	4.57367e-120	2.87618e-117	527.879	1.37285	2.59668e-36	1.27479e-34	205.674	-1.32562	1.65564e-18	1.11219e-17	475.081	1.01483	1.54022e-12	1.48042e-10	652.303	0.32937	0.00879341
ENSMUSG00000005360	5406	5327	4060	3852	7268	5068	5970	4839	3520	4580	2505	2919	4071	3907	2761	2789	3616	3904	3079	3048	4091	2977	5348	3903	4612	2713	5670	5160	3749	2923	4045.91	-0.218055	0.00237286	0.00608031	3987.52	0.810318	2.89719e-26	8.38639e-25	3363.09	0.591832	1.15884e-10	4.89823e-10	3643.08	0.453692	3.37173e-05	0.000675691	4313.05	0.352399	0.000517584
ENSMUSG00000005362	1163	801	728	788	1415	1100	1108	1180	1103	1574	1122	847	1366	1140	566	594	790	717	784	688	792	515	811	463	684	715	988	673	562	704	1036.98	0.739654	5.74234e-10	3.92664e-09	771.191	0.66122	5.60274e-07	3.28153e-06	976.052	1.40734	4.51885e-23	3.69531e-22	675.186	0.168535	-	-	772.883	0.449073	0.0425114
ENSMUSG00000005364	0	0	1	0	1	0	1	0	0	0	0	2	0	0	1	3	3	2	0	0	0	0	0	1	0	0	0	0	0	0	0.154723	-0.142731	0.565634	-	1.17917	-0.89463	0.0696287	0.137575	1.11385	-1.60775	0.0338774	0.0561165	1.19814	-0.546769	0.0602432	-	0.258864	0.0210527	0.906906
ENSMUSG00000005370	436	378	283	308	511	378	437	367	281	405	227	238	345	317	543	479	611	832	624	535	718	581	450	526	428	293	515	562	374	340	321.303	-0.0201435	0.818988	0.875045	460.72	-0.492601	2.67883e-09	2.10376e-08	448.03	-0.516309	1.85785e-08	6.64713e-08	503.711	-0.37808	0.000809544	0.00965192	377.234	-0.0970361	0.399253
ENSMUSG00000005371	2727	2231	1976	1934	3507	2538	2944	2642	1953	2695	1742	1561	2295	2369	2720	2707	3882	3548	3225	2573	3163	1953	2814	2345	2599	2273	2775	2158	1829	2177	2139.01	0.13367	0.0380362	0.0718916	2638.67	-0.233026	0.0274685	0.0622991	2645.21	-0.102401	0.385277	0.468037	2836.68	-0.178413	0.265758	0.57634	2339.68	-0.0341928	0.807683
ENSMUSG00000005373	14	6	4	8	20	16	11	11	13	18	14	19	15	16	9	9	13	14	8	9	13	19	11	23	6	10	25	17	13	6	11.0129	0.959484	0.012597	0.0272123	9.17607	-0.160578	0.667218	0.772183	13.1529	0.874626	0.0153677	0.0273865	11.7303	0.213018	0.507631	0.781136	9.86558	-0.340093	0.351622
ENSMUSG00000005374	532	497	391	384	588	385	489	332	328	396	255	285	469	343	457	457	586	921	399	417	665	530	641	686	554	317	453	601	370	271	386.535	-0.271625	0.00100182	0.00279425	506.165	-0.082726	0.409041	0.548881	450.803	-0.353658	0.00312775	0.00629547	552.878	0.0122959	0.926902	0.977831	483.112	-0.0843322	0.480496
ENSMUSG00000005378	106	117	80	97	104	77	91	77	82	125	75	76	105	80	102	86	161	193	138	127	153	134	186	143	105	49	112	176	74	58	95.4547	0.0904679	0.563003	0.662436	112.808	-0.0890403	0.572551	0.695641	110.858	-0.00300735	0.985653	0.990013	120.289	-0.0432925	0.843637	0.94737	105.116	-0.0245047	0.912358
ENSMUSG00000005397	1752	1920	1335	1650	2771	2264	2043	2137	451	703	278	667	756	683	2245	2514	2732	3463	2696	2933	3912	3056	3244	2785	2873	2391	3654	4473	2979	2453	1094.24	-1.63063	7.97714e-25	1.85305e-23	2126.71	-0.400086	0.000446236	0.00159806	1557.51	-2.05197	2.59297e-40	3.9965e-39	2762.51	0.198357	0.125449	0.380033	2194.67	-0.581402	2.00022e-05
ENSMUSG00000005410	74	84	83	81	133	76	110	80	26	35	18	28	50	39	197	171	254	379	242	245	376	352	229	221	180	102	183	287	154	94	55.3683	-1.37809	1.23903e-08	7.32602e-08	152.233	-1.23321	1.86288e-13	2.23442e-12	130.216	-2.6706	5.27421e-38	7.49599e-37	205.463	-0.28577	0.0517461	0.218419	125.297	-0.900333	8.69535e-07
ENSMUSG00000005413	26	48	20	37	51	59	75	52	20	30	24	24	28	27	46	63	49	89	75	75	156	127	67	66	57	24	80	141	74	49	28.8485	-0.192089	0.551992	0.65307	45.2338	-0.544275	0.0475026	0.0991299	42.469	-0.782927	0.00401211	0.0079582	55.2826	-0.0843902	0.702419	0.893779	40.9591	-0.414899	0.124523
ENSMUSG00000005417	2780	2545	1853	2152	2254	1635	2017	1712	2235	2793	1751	1262	1750	1527	2933	2758	3914	4926	2718	2646	3659	2733	3489	3232	2776	1658	2321	2961	1802	1363	2255.62	0.147461	0.0263776	0.0523154	2851.64	-0.311337	9.72039e-07	5.50193e-06	2877.02	-0.166371	0.00390789	0.00776488	3081.43	-0.24128	0.00902102	0.0642506	2473.91	-0.0564667	0.576734
ENSMUSG00000005442	1285	1290	859	943	1115	781	985	891	684	838	512	566	731	580	1472	1342	1854	2889	1406	1257	1919	1761	1938	2307	1593	786	1182	1854	1040	722	882.415	-0.491455	4.91905e-09	3.05951e-08	1404.5	-0.441733	2.78504e-05	0.000125356	1229.45	-0.936527	3.82829e-16	2.29603e-15	1681.67	-0.0519475	0.772479	0.921803	1305.11	-0.361227	0.0422353
ENSMUSG00000005447	178	285	172	193	193	233	247	219	22	24	17	38	69	50	931	771	1063	1603	1063	987	1709	1310	703	882	792	279	466	1142	610	321	120.125	-2.92496	3.74409e-30	1.20744e-28	585.879	-1.99348	3.80407e-33	1.61232e-31	525.699	-5.0728	1.17021e-132	8.92649e-131	829.086	-0.544065	0.00578816	0.0457267	404.347	-1.30211	2.1714e-08
ENSMUSG00000005465	7	8	7	4	11	6	5	3	2	5	0	2	6	1	2	4	7	11	6	12	23	9	10	12	6	1	7	12	11	8	4.34663	-0.905698	0.0727543	0.125262	5.99682	0.371486	0.382205	0.52267	3.69267	-0.666496	0.30047	0.380813	6.00685	0.227409	0.510712	-	6.45315	0.0520736	0.889142
ENSMUSG00000005469	2892	2830	1886	2165	3359	2545	3349	2672	2098	2788	1643	1574	2553	1851	2222	2124	3003	4538	2707	2845	4152	3400	3643	4053	3028	1517	2979	4253	2582	1762	2266.51	0.0238621	0.742864	0.813404	2599.91	0.0613516	0.55558	0.682075	2492.44	0.083802	0.432934	0.516106	2873.89	0.171697	0.297087	0.611397	2634.05	-0.10724	0.503445
ENSMUSG00000005470	22	18	10	24	35	17	30	20	6	9	4	7	2	10	26	24	29	43	39	29	48	56	30	28	36	18	33	46	30	15	12.6231	-1.14862	0.00384435	0.00940436	23.4568	-0.364112	0.183406	0.300106	17.6556	-1.64639	1.1869e-05	3.27787e-05	28.4227	0.0238023	0.917647	0.975936	22.5213	-0.352569	0.20395
ENSMUSG00000005474	0	0	0	0	0	0	0	0	0	0	0	0	0	0	0	0	0	0	0	0	0	0	0	0	0	0	1	0	0	0	0	-	-	-	0	-	-	-	0	-	-	-	0	-	-	-	0	-	-
ENSMUSG00000005481	214	215	140	133	134	133	115	91	72	76	51	45	69	69	267	257	344	508	278	234	416	298	321	292	250	138	155	259	151	124	122.017	-1.16967	3.94457e-13	3.66716e-12	242.984	-0.63559	1.1328e-07	7.27846e-07	195.921	-1.82545	4.35826e-33	5.25359e-32	282.568	-0.304296	0.02169	0.121926	202.778	-0.307686	0.0356928
ENSMUSG00000005483	1118	1060	855	844	1195	1034	1229	922	570	793	446	460	786	647	933	888	1222	1812	1067	1071	1460	1155	1423	1448	1240	659	941	1476	946	607	784.046	-0.502076	7.57385e-14	7.52174e-13	1052.09	0.0203958	0.816215	0.882667	874.143	-0.485681	1.87117e-06	5.63892e-06	1152.59	0.116497	0.367101	0.67447	1043	-0.0880451	0.463194
ENSMUSG00000005493	2	1	1	1	4	2	3	2	0	1	0	0	0	2	0	1	0	1	3	1	2	2	1	0	0	0	4	0	1	1	0.766941	-0.504922	0.3167	-	0.890307	0.546642	0.259228	0.391746	0.373258	-0.0604384	0.929409	-	0.339648	-0.0681339	0.705831	-	0.734319	0.443128	0.157696
ENSMUSG00000005501	241	192	161	156	344	229	277	276	335	382	271	304	395	390	197	171	247	247	277	244	237	218	194	107	163	189	310	216	153	226	249.456	1.0084	5.46296e-20	8.98988e-19	197.455	0.0989451	0.408545	0.548328	274.135	1.11152	1.15715e-17	7.49232e-17	190.166	-0.165468	0.492858	0.769972	176.527	0.267958	0.266924
ENSMUSG00000005503	0	1	0	0	0	0	0	0	0	0	0	0	0	0	0	0	0	0	0	0	0	0	0	0	2	0	0	0	0	0	0.122215	-0.12454	0.593771	-	0.126226	0.152091	0.488385	-	0	-	-	-	0.247758	0.10996	0.398972	-	0.343999	-0.0554593	0.774516
ENSMUSG00000005505	99	77	64	56	87	67	81	54	86	105	87	43	63	60	109	95	127	179	114	88	169	128	103	101	125	48	108	121	73	74	81.6412	0.527091	0.00236406	0.00606267	95.4235	-0.457116	0.0015548	0.00493489	108.813	0.0692271	0.659646	0.725396	106.095	-0.277793	0.113241	0.358092	80.6125	-0.150561	0.44085
ENSMUSG00000005506	3609	2761	2512	2469	3068	2174	2382	2070	3138	4099	2686	1379	1947	1917	3727	3545	4690	5572	4262	3554	5152	3733	3696	3249	3174	2704	3367	3168	2387	2149	3002.03	0.415944	1.3946e-08	8.19632e-08	3475.13	-0.313379	6.01147e-06	3.01252e-05	3794.95	0.101048	0.0681481	0.104466	3718.37	-0.273814	0.0156105	0.0959675	2976.7	-0.0221061	0.849653
ENSMUSG00000005510	473	401	296	326	307	268	272	324	375	479	329	193	303	232	230	233	322	465	301	321	331	320	393	368	290	199	274	394	228	134	376.37	0.277004	0.00176227	0.00465848	337.182	0.585237	1.2892e-08	9.29168e-08	349.011	0.866873	2.13209e-14	1.15238e-13	300.777	0.152466	0.225486	0.528136	335.459	0.434901	9.06481e-05
ENSMUSG00000005514	1054	900	633	757	938	703	846	643	671	874	526	459	576	447	684	599	799	1377	789	753	1183	900	1117	1011	849	388	639	1276	721	505	750.907	-0.0809072	0.321232	0.430265	823.096	0.290486	0.0206694	0.0487105	754.107	0.211112	0.115728	0.166478	807.695	0.0865459	0.629002	0.854071	805.642	0.200615	0.226475
ENSMUSG00000005533	424	258	233	233	329	195	298	243	449	547	347	208	254	233	409	407	477	611	690	525	695	533	209	286	216	173	443	504	307	240	352.779	0.837237	1.62189e-09	1.0581e-08	364.562	-0.429441	0.000933859	0.00312122	457.921	0.413058	5.61744e-06	1.60823e-05	337.57	-0.905183	1.02568e-09	6.2631e-08	250.49	0.492	0.00542867
ENSMUSG00000005534	1309	908	914	842	1481	973	1238	1128	1122	1348	877	785	1146	1097	1261	1238	1643	1888	1523	1275	1624	1167	1156	1013	1101	972	1466	1198	877	984	1031.87	0.36224	0.000693455	0.00199842	1205	-0.288379	0.00278587	0.00832184	1295.08	0.072859	0.32151	0.402904	1263.86	-0.308828	0.0335894	0.165123	1018.53	0.0414983	0.791257
ENSMUSG00000005540	2	5	2	1	1	2	4	0	3	6	0	0	1	2	7	7	9	8	1	4	5	10	8	2	2	3	3	3	3	1	2.47623	0.200133	0.710768	0.787756	4.81638	-0.957225	0.0357017	0.0776809	5.13483	-0.778237	0.17225	0.235967	5.58739	-0.52407	0.127794	-	2.96911	-0.18686	0.631912
ENSMUSG00000005547	0	1	0	0	2	0	1	1	0	0	0	0	0	0	6	3	7	7	1	5	10	7	4	4	4	1	1	3	2	0	0.122215	-0.12454	0.593771	-	2.63629	-1.76986	0.000481638	0.00171073	2.73877	-2.53014	0.000675592	0.00150519	4.24031	-0.371954	0.282893	-	1.53984	-0.86887	0.0174621
ENSMUSG00000005553	11	15	7	17	11	12	10	17	1	0	1	3	3	4	17	7	22	38	23	25	32	14	25	39	31	7	27	39	12	11	7.07887	-2.30167	6.95836e-06	2.81921e-05	15.5775	-0.295516	0.421346	0.560389	9.81218	-3.10507	1.15087e-06	3.53258e-06	21.5656	0.315096	0.317748	0.629152	17.7753	-0.586564	0.0831163
ENSMUSG00000005566	2021	2033	1464	1607	2101	1576	1865	1530	1021	1355	764	733	1188	883	2663	2587	3473	5175	2971	2785	4211	3790	3400	3788	2677	1283	2112	3695	2045	1354	1412.49	-0.583469	1.38824e-15	1.61348e-14	2468.43	-0.615254	5.53295e-12	5.75351e-11	2161.35	-1.20379	4.44746e-35	5.75166e-34	2965.67	-0.180545	0.306922	0.620096	2166.53	-0.394683	0.0260726
ENSMUSG00000005575	1223	1345	793	833	1183	824	1229	928	565	827	463	478	846	614	1049	866	1508	1901	1320	1309	2106	1428	1710	1789	1156	553	1128	2053	1040	585	825.594	-0.563259	1.86124e-06	8.22816e-06	1137.52	-0.0113713	0.929499	0.956774	935.171	-0.579963	1.10827e-06	3.40609e-06	1245.46	0.0774731	0.700568	0.893118	1114.17	-0.0820545	0.69231
ENSMUSG00000005580	539	490	395	446	468	266	371	324	420	487	260	263	335	292	388	368	495	656	250	207	338	279	521	577	472	264	261	348	214	222	422.87	-0.0879619	0.440611	0.550428	463.88	0.299769	0.000299634	0.00111092	422.972	0.212238	0.0575825	0.0899721	451.34	0.0789262	0.509697	0.782614	452.007	0.2257	0.0790854
ENSMUSG00000005583	4870	3592	3527	3516	655	584	475	641	3259	4352	2730	308	407	445	2130	2546	3060	2653	585	583	614	464	3517	3146	4575	3007	796	534	646	425	3616.66	0.0168105	0.85168	0.900359	3291.7	0.845088	8.87559e-09	6.55158e-08	3031.82	0.869174	2.29116e-08	8.12602e-08	3114.34	0.552016	0.0042917	0.0363383	3703.93	0.256469	0.136574
ENSMUSG00000005609	1605	1443	1041	1071	1015	769	889	669	1175	1704	1026	647	933	701	1320	1266	1573	2031	1122	1037	1415	1025	1436	1066	838	794	932	830	462	669	1263.72	0.205735	0.00150378	0.004045	1378.85	0.0444173	0.48371	0.61797	1402.09	0.249316	9.08556e-05	0.000226971	1251.29	-0.417827	0.00220005	0.0216542	1142.17	0.473852	0.000434961
ENSMUSG00000005610	32983	31499	25384	24536	25699	19681	21953	20052	16093	22076	12752	10271	15974	13153	38973	38232	50507	55236	36020	34773	44493	31149	39073	33404	36289	29116	32240	27980	23385	19650	22778.4	-0.572308	1.56235e-33	6.1133e-32	35849.7	-0.367591	3.85877e-08	2.62614e-07	30650.8	-0.942263	2.61067e-39	3.87985e-38	39466.9	-0.235054	0.057836	0.235196	31069	-0.112722	0.325879
ENSMUSG00000005611	627	241	230	215	115	74	53	51	711	1127	604	72	66	73	31	38	33	41	52	23	57	60	54	41	49	49	56	71	36	32	529.543	1.44241	3.02371e-08	1.69613e-07	188.179	3.15337	1.58783e-30	5.84268e-29	426.336	4.92648	1.09573e-195	1.81334e-193	42.9475	0.511942	0.0312539	0.156623	187.085	2.44594	1.0714e-19
ENSMUSG00000005615	1787	1405	1204	1246	2143	1491	1601	1345	1216	1556	880	998	1543	1195	1339	1310	1822	2432	1637	1620	2325	1895	1726	1382	1573	1060	1770	1921	1342	1149	1291.73	-0.0273412	0.715216	0.790639	1515.7	0.0403726	0.579709	0.701098	1431.5	0.0113597	0.886612	0.914234	1531.86	-0.0928599	0.340467	0.650669	1395.89	0.143717	0.134523
ENSMUSG00000005621	531	440	355	337	643	441	532	368	343	447	295	263	393	313	488	387	577	843	598	456	653	619	510	577	505	368	613	711	421	375	382.842	-0.00199228	0.981311	0.988262	472.799	-0.132189	0.206904	0.329315	454.903	-0.133015	0.251014	0.326025	515.869	-0.0443885	0.731414	0.905885	442.448	-0.0744125	0.511063
ENSMUSG00000005625	777	847	599	662	853	680	847	624	538	717	452	406	700	543	747	613	967	1445	868	793	1334	1176	1104	1107	920	416	709	1268	689	481	640.335	-0.154154	0.0950522	0.157286	797.852	-0.0290559	0.813079	0.880237	729.56	-0.185719	0.141491	0.198737	866.912	0.0460518	0.790492	0.928541	771.485	-0.0661594	0.692392
ENSMUSG00000005628	1	7	4	3	4	0	2	4	0	0	1	0	1	1	2	3	6	3	2	2	6	4	3	2	1	4	5	0	4	5	2.23797	-1.18082	0.0285523	0.0560665	3.65491	0.278753	0.566912	0.691097	1.90438	-1.49681	0.044513	0.0715079	3.06689	-0.121234	0.723833	-	3.28596	0.332166	0.394125
ENSMUSG00000005640	0	3	3	0	1	6	2	1	0	1	0	0	0	0	5	14	8	10	13	4	22	7	1	4	4	1	3	7	2	3	0.948803	-0.443145	0.337186	-	5.09693	-1.41043	0.00399865	0.0114675	4.76368	-2.5868	0.00023861	0.000564591	5.75058	-0.89575	0.00983899	-	1.95225	-0.161105	0.658317
ENSMUSG00000005649	1	1	0	0	0	1	0	0	0	1	0	0	1	0	0	0	0	1	0	4	0	0	0	0	1	1	0	0	0	1	0.349524	-0.0741101	0.854253	-	0.321713	0.206841	0.56976	-	0.222886	0.173719	0.762976	-	0.398619	0.108755	0.558139	-	0.505369	-0.00462897	0.986082
ENSMUSG00000005656	1482	1560	1125	1084	1474	1259	1405	1052	1314	1895	1156	881	1430	1112	1620	1452	2019	2320	1650	1710	2265	1555	1728	1310	1554	1130	1588	1571	1209	1035	1349.38	0.334923	1.78175e-05	6.72377e-05	1530.5	-0.184986	0.0176255	0.0423494	1628.36	0.148994	0.0315447	0.0525943	1606.28	-0.20863	0.0715448	0.271116	1347.27	0.0377697	0.750187
ENSMUSG00000005667	102	112	75	83	113	95	130	95	87	169	65	88	150	82	249	243	325	478	364	299	426	411	197	227	193	108	200	337	205	108	95.5287	0.336531	0.082007	0.138671	190.276	-1.43953	3.27013e-29	1.119e-27	204.456	-1.09729	3.43023e-10	1.40284e-09	239.685	-0.653582	1.48415e-06	4.30347e-05	130.794	-0.739405	2.42869e-06
ENSMUSG00000005672	170	162	136	131	401	342	324	319	91	126	66	140	171	182	455	538	595	795	861	766	1049	977	404	577	620	261	595	763	522	427	121.628	-0.479598	0.000391382	0.00118491	343.571	-1.65365	5.9848e-52	6.35528e-50	332.831	-2.14638	2.78499e-57	6.33861e-56	513.836	-0.204776	0.269388	0.580734	290.689	-1.34496	6.26536e-12
ENSMUSG00000005674	78	97	46	54	100	62	72	61	84	121	83	47	64	65	58	42	72	107	83	88	132	111	93	115	51	30	100	145	76	49	79.4921	0.667013	0.000704248	0.00202787	66.703	0.296047	0.150586	0.257105	81.6731	0.978965	9.32311e-08	3.13413e-07	66.9532	0.150129	0.554906	0.810852	66.9947	0.122147	0.649902
ENSMUSG00000005677	9	3	4	1	9	2	6	9	4	10	3	11	5	5	5	6	10	9	6	12	20	10	14	11	15	1	9	7	8	5	4.51942	0.407738	0.417766	0.52827	5.45548	-0.394216	0.375243	0.515711	6.26159	0.0607271	0.903152	0.927453	8.29765	0.333946	0.321806	0.632681	6.43754	-0.586586	0.131023
ENSMUSG00000005681	1	0	0	0	2	0	0	0	5	15	2	3	2	1	1	0	0	0	1	3	0	0	1	0	0	0	0	0	0	0	3.06035	2.03774	0.000167898	0.000542848	0.246111	-0.00148817	0.995967	-	3.46876	2.93843	5.00736e-05	0.000128934	0.247452	-0.00795947	0.955029	-	0.202964	0.00885846	0.958494
ENSMUSG00000005682	235	233	177	155	362	174	204	214	188	230	179	186	175	215	309	262	305	422	322	272	318	329	326	348	237	154	330	309	183	193	197.026	0.200111	0.114628	0.18436	252.186	-0.387911	0.00101262	0.00335065	259.754	-0.18878	0.169949	0.233486	285.961	-0.162615	0.285126	0.598792	223.792	-0.206948	0.174286
ENSMUSG00000005683	5462	5691	3726	4093	4685	3523	4284	3741	2735	3693	2044	1782	2869	2015	4285	3909	5116	8156	4524	4660	6216	5785	6447	6945	5610	2733	5181	6837	4100	2762	3763.16	-0.560621	2.30186e-11	1.82327e-10	4887.05	0.158226	0.128496	0.226127	3945.23	-0.403824	0.000166882	0.000403126	5159.86	0.145286	0.350094	0.658929	4891.32	0.0142812	0.925754
ENSMUSG00000005686	726	596	665	376	1079	751	1034	674	407	589	361	450	623	475	373	409	435	618	586	597	746	662	695	800	673	411	915	1093	709	544	516.888	-0.19476	0.274374	0.378618	524.675	0.660938	7.28892e-05	0.000304638	450.009	0.477442	3.18228e-06	9.3745e-06	542.705	0.607026	6.62888e-07	2.14137e-05	602.639	0.0600355	0.736086
ENSMUSG00000005687	1064	864	569	665	918	844	901	819	513	680	444	432	622	603	978	819	1398	1628	1605	1164	1934	1311	1335	914	988	741	1004	1143	759	733	659.723	-0.31928	0.0028206	0.00711126	946.683	-0.288213	0.0114212	0.0290648	847.859	-0.613154	3.77238e-09	1.42655e-08	1063.74	-0.105695	0.414325	0.709652	863.218	-0.167313	0.201892
ENSMUSG00000005696	4	7	4	8	2	1	2	5	5	8	8	5	6	5	4	3	7	9	5	4	0	1	6	4	2	5	4	1	2	4	6.42856	0.368827	0.416308	0.527023	5.65144	0.279862	0.517728	0.648579	6.33118	0.734058	0.14015	0.197037	4.84955	-0.12865	0.709563	-	5.13871	0.369266	0.334534
ENSMUSG00000005698	1796	1475	1329	1202	2015	1587	1592	1371	1333	1888	1241	1056	1617	1409	2220	2280	2804	3325	2280	2412	2775	2021	1918	1762	1996	1633	2129	1763	1544	1331	1441.66	0.229549	0.00302564	0.00758262	1964.02	-0.562557	1.1729e-14	1.57183e-13	2039.68	-0.335634	1.71936e-05	4.66522e-05	2207.49	-0.345529	0.0162748	0.0990291	1618.59	-0.186481	0.192464
ENSMUSG00000005699	227	335	179	192	216	209	284	208	130	183	122	121	182	106	142	173	241	389	215	226	400	327	329	307	229	116	242	431	230	154	188.793	-0.472497	0.0111449	0.0244018	226.559	0.331375	0.0944633	0.176472	182.947	-0.144042	0.447469	0.529908	227.015	0.186558	0.353562	0.6625	229.84	0.137379	0.505714
ENSMUSG00000005705	1	1	0	0	0	0	1	1	0	0	1	1	1	0	0	1	1	1	1	3	2	2	0	0	0	0	2	2	0	0	0.425666	-0.023265	0.954859	-	0.562191	-0.0839319	0.85107	-	0.570946	-0.191656	0.794115	-	0.342246	-0.245394	0.202584	-	0.227997	0.198792	0.301637
ENSMUSG00000005716	24	44	10	18	306	170	368	58	80	88	75	349	647	501	4	3	5	6	38	57	31	47	7	9	5	7	148	119	77	110	49.9389	1.81136	1.62526e-08	9.47603e-08	14.6709	2.15193	9.5215e-08	6.16232e-07	44.5033	4.41684	1.84941e-35	2.44352e-34	5.81277	0.486999	0.151862	-	15.4623	1.365	9.05147e-05
ENSMUSG00000005718	24	20	13	21	26	20	31	20	12	19	12	19	22	27	37	19	37	59	33	23	59	65	34	40	33	16	26	54	25	18	16.7746	-0.231179	0.464922	0.572792	26.8597	-0.572803	0.0355006	0.0773468	24.9857	-0.835696	0.0101726	0.0187813	32.6129	-0.128531	0.598247	0.835828	23.9731	-0.405493	0.117247
ENSMUSG00000005732	0	0	0	0	0	0	0	0	0	0	0	0	0	0	0	0	0	0	0	0	0	0	0	0	0	0	0	0	0	0	0	-	-	-	0	-	-	-	0	-	-	-	0	-	-	-	0	-	-
ENSMUSG00000005763	16	28	28	26	4	1	2	4	0	2	3	1	0	1	8	6	9	19	2	1	1	0	35	21	25	25	0	6	3	1	14.3095	-2.61393	2.40207e-08	1.36702e-07	18.3182	1.39783	5.39782e-05	0.000231544	5.70519	-1.64644	0.00636457	0.0122112	18.6462	1.18935	3.85515e-05	0.000754128	25.79	0.069785	0.81031
ENSMUSG00000005774	235	150	178	131	450	289	401	285	233	280	210	291	359	349	138	158	187	256	266	249	309	225	249	138	166	152	290	229	186	227	202.41	0.667715	5.95742e-05	0.000207022	175.142	0.227231	0.136861	0.237743	212.57	0.904456	5.90919e-13	2.90886e-12	177.176	0.0963748	0.597084	0.835327	172.398	0.129215	0.526773
ENSMUSG00000005779	1062	1351	816	877	990	1042	1027	869	645	881	578	487	863	604	1067	987	1412	2405	1104	1222	1830	1860	1471	1650	1499	679	1075	1801	1038	672	860.418	-0.348048	0.00703357	0.0162444	1181.48	-0.148823	0.336228	0.475882	1037.15	-0.502556	0.000780524	0.00172344	1323.22	0.0143606	0.933847	0.979547	1129.36	-0.151625	0.373134
ENSMUSG00000005800	0	0	0	0	0	0	0	0	2	0	0	0	0	0	1	0	2	0	0	0	1	0	1	0	0	0	0	0	0	0	0.317173	0.341465	0.279461	-	0.339169	-0.397487	0.2496	-	0.728491	0.122714	0.864579	0.897438	0.466417	-0.127433	0.514628	-	0.0953803	-0.0665607	0.571996
ENSMUSG00000005802	2088	1492	1725	1501	1884	1149	1367	1244	1616	2080	1339	893	1386	1412	1388	1775	1912	1587	1174	1029	1034	562	1425	1234	1508	1753	1611	944	818	939	1669.35	0.160112	0.200947	0.293632	1694.23	0.299111	0.103431	0.190063	1683.82	0.462433	0.0148782	0.0265844	1614.67	0.0181941	0.941268	0.981892	1619.73	0.270838	0.249529
ENSMUSG00000005803	69	82	72	40	90	61	99	45	60	79	61	50	91	75	53	59	46	97	75	88	117	97	92	85	109	37	113	155	78	59	65.5181	0.213512	0.348975	0.459066	63.8875	0.346289	0.141526	0.244153	65.0042	0.575573	0.0116018	0.0211936	69.8498	0.404033	0.0764822	0.28254	70.4353	-0.075495	0.752905
ENSMUSG00000005804	1228	1334	992	1016	1157	1054	1118	1012	263	442	270	221	361	300	1369	1326	1819	2475	1597	1632	2363	1852	1690	1706	1723	987	1561	1857	1342	894	752.868	-1.61777	2.78168e-46	1.86946e-44	1382.72	-0.271551	0.00126084	0.00408347	990.097	-1.90175	8.45296e-75	2.74202e-73	1581.16	-0.036112	0.698235	0.891897	1295.86	-0.222675	0.0364118
ENSMUSG00000005813	858	764	597	548	896	638	738	599	551	779	459	466	746	622	998	961	1299	1826	1068	994	1472	1229	1208	987	1057	647	834	911	695	524	631.988	-0.0232629	0.749259	0.818828	925.024	-0.546498	3.12613e-12	3.31965e-11	902.031	-0.573084	3.33278e-12	1.56298e-11	1079.64	-0.221301	0.0138907	0.0877806	803.44	-0.310899	0.00044152
ENSMUSG00000005823	183	135	104	114	158	76	101	92	143	223	126	122	189	132	81	67	98	123	87	99	145	118	159	115	110	63	114	133	92	61	143.53	0.473782	0.000400168	0.00120985	112.629	0.834794	1.97069e-09	1.57036e-08	126.623	1.32002	1.42821e-21	1.09933e-20	98.615	0.382352	0.0179832	0.10643	119.118	0.433094	0.00710369
ENSMUSG00000005824	0	0	0	0	0	0	0	1	0	0	0	0	0	1	0	0	1	0	0	0	0	0	0	0	0	0	0	0	0	0	0	-	-	-	0.103009	-0.119778	0.557427	-	0.112565	-0.215587	0.611315	-	0.109482	-0.0572899	0.555607	-	0	-	-
ENSMUSG00000005836	2	0	1	0	8	6	2	4	0	4	1	4	2	4	3	3	4	3	5	3	13	5	4	0	9	3	3	5	10	8	1.03945	0.397958	0.426558	-	1.85693	-0.87955	0.0835191	0.159597	2.35523	-0.386517	0.575295	0.649498	3.6627	0.175058	0.607047	-	2.25213	-0.610952	0.0866913
ENSMUSG00000005846	990	961	691	773	837	675	707	689	612	911	515	422	773	667	1004	937	1306	1266	861	917	1120	699	985	736	912	740	951	663	656	523	755.668	-0.148097	0.0538961	0.0968963	967.495	-0.103184	0.314908	0.453387	890.289	-0.255236	0.026441	0.0448367	974.849	-0.24541	0.121268	0.37268	840.871	0.159922	0.266387
ENSMUSG00000005864	1	1	2	1	3	2	0	2	3	0	0	2	4	2	2	1	2	1	2	0	1	1	0	2	2	3	1	0	2	1	1.17011	-0.0418698	0.935439	-	1.4092	0.0219193	0.965516	0.978885	1.29306	-0.0389785	0.958974	0.970083	1.77922	0.123267	0.695312	-	1.61683	-0.120355	0.741959
ENSMUSG00000005871	15204	11551	10755	10857	13327	8614	11584	9332	10403	13446	7437	3628	5866	5018	8569	10666	13492	13026	12232	10285	9770	7171	9743	10401	10696	13569	12346	10670	7201	11056	11083	-0.0367305	-	-	11685.5	0.377526	0.00165187	0.00521925	10808.2	0.341441	0.0099996	0.0184987	11508.9	0.166582	0.483774	0.764064	11781.9	0.182915	0.43428
ENSMUSG00000005873	7673	7107	5102	5273	9041	7184	7874	7042	4487	6445	3737	3401	5203	4261	6854	6638	8798	11942	8513	8572	11989	8781	8942	8961	8390	4528	8802	10066	7479	5177	5503.02	-0.173453	0.00155915	0.00417672	7131.18	-0.122148	0.0330564	0.0728419	6531.67	-0.29776	2.41637e-07	7.86187e-07	7837.26	-0.0114447	0.905927	0.971692	6747.81	-0.100363	0.324493
ENSMUSG00000005881	579	568	397	437	641	530	740	586	356	450	285	331	437	409	633	596	792	1287	823	839	1303	1079	998	1140	844	388	715	1293	649	465	426.043	-0.250066	0.00291663	0.00732821	623.769	-0.38977	0.000510717	0.00180605	572.087	-0.641609	3.28326e-07	1.05471e-06	793.367	0.148878	0.414073	0.709625	632.107	-0.516409	0.00360793
ENSMUSG00000005882	417	354	285	283	401	329	388	406	342	448	301	303	471	401	244	203	294	436	261	254	397	295	373	327	327	168	268	342	245	180	341.881	0.314923	0.000216507	0.00068863	308.81	0.512845	6.74018e-07	3.91139e-06	324.63	0.832035	5.06403e-13	2.50114e-12	284.575	0.162055	0.222855	0.525052	308.351	0.351242	0.00251241
ENSMUSG00000005883	0	2	0	1	1	1	2	1	1	2	1	0	0	1	1	2	2	1	2	1	6	0	3	0	3	0	2	3	0	0	0.986499	0.357911	0.490297	-	1.10772	-0.270575	0.583811	0.704489	1.42355	0.183506	0.802301	0.846609	1.43005	0.00778671	0.979261	-	1.01313	-0.132876	0.662542
ENSMUSG00000005886	2499	1987	1797	1757	2331	1581	1889	1775	2253	2918	1705	1241	1696	1618	2153	2515	3023	3121	2486	2176	2485	1807	2656	2261	2273	2074	2555	1995	1766	1615	2096.13	0.371925	5.43238e-08	2.96876e-07	2299.87	-0.127211	0.222655	0.348799	2474.38	0.241113	0.0337925	0.0559854	2493.23	-0.0561361	0.71284	0.89739	2138.38	-0.0565223	0.67399
ENSMUSG00000005891	0	0	0	0	0	0	0	0	0	0	0	0	0	0	0	0	0	0	0	0	0	0	0	0	1	0	0	0	0	0	0	-	-	-	0	-	-	-	0	-	-	-	0.123879	0.0654427	0.52015	-	0.111793	-0.0744275	0.549283
ENSMUSG00000005892	7	5	0	9	107	66	116	10	12	13	9	50	77	66	2	4	4	5	1	10	10	3	2	3	0	0	69	47	19	45	7.94076	0.984266	0.0365183	0.0694625	4.49042	0.516644	0.287424	0.423465	7.63048	1.87199	9.37564e-05	0.000233798	2.3056	-0.509916	0.125553	-	3.22182	0.747428	0.0446347
ENSMUSG00000005893	1329	1136	1013	1090	1814	984	1397	1320	1090	1389	905	714	1022	1063	1418	1439	1928	1708	1793	1592	1901	1269	1399	1034	1329	1074	1945	1338	1072	1106	1120.47	0.167873	0.0439872	0.0814578	1354.22	-0.205734	0.106126	0.193938	1369.72	-0.0419746	0.757348	0.809452	1406.47	-0.252503	0.146564	0.415842	1168.42	0.0696496	0.652243
ENSMUSG00000005897	301	209	194	168	246	155	204	190	148	235	139	119	179	160	240	194	282	342	183	166	215	209	254	241	251	193	193	259	143	142	192.414	-0.130847	0.341435	0.451351	233.88	0.029123	0.810234	0.878143	214.515	-0.103554	0.385371	0.468092	245.576	-0.00538468	0.967134	0.987773	222.339	0.0410482	0.776773
ENSMUSG00000005899	276	228	183	225	268	184	229	263	279	291	228	179	248	280	309	348	433	649	399	393	464	421	407	382	310	198	342	362	202	213	243.703	0.425941	0.0017487	0.00463025	311.989	-0.580856	1.5715e-06	8.58898e-06	342.637	-0.155077	0.280328	0.358758	362.266	-0.260953	0.0415671	0.19003	265.857	-0.301082	0.0180155
ENSMUSG00000005907	389	287	284	269	532	322	364	331	369	479	298	274	409	408	330	286	438	465	334	349	429	316	345	282	315	246	379	341	251	251	335.686	0.498606	9.23875e-07	4.27083e-06	334.897	0.0113202	0.917068	0.948525	376.691	0.510768	1.89859e-07	6.23014e-07	331.86	-0.183446	0.16479	0.444439	299.127	0.205568	0.129452
ENSMUSG00000005917	37	46	36	46	326	289	301	328	46	34	21	101	147	135	131	92	123	289	679	625	870	722	85	101	72	61	461	625	437	336	37.6753	-0.104595	0.715495	0.790763	89.6367	-1.44716	7.56761e-09	5.65012e-08	90.0288	-1.58773	3.08472e-07	9.93377e-07	111.863	-0.68824	0.0020037	0.020077	58.9402	-0.701393	0.000891214
ENSMUSG00000005936	1143	1097	941	1005	1288	1047	1187	1018	653	822	490	461	738	639	1325	1293	1609	2443	1141	1237	1662	1531	1443	1712	1545	1042	1301	1636	1116	772	854.426	-0.496889	1.2474e-07	6.51564e-07	1298.66	-0.321543	0.00100198	0.00332162	1120.55	-0.824437	2.79931e-18	1.86189e-17	1506.96	-0.0394047	0.741903	0.910314	1215.02	-0.266461	0.031629
ENSMUSG00000005947	12	9	6	5	21	10	12	17	7	8	11	5	4	14	6	1	5	12	6	6	7	13	4	11	5	4	14	14	9	5	8.29645	0.299953	0.473993	0.581283	6.68366	0.587391	0.169313	0.282078	7.37753	0.98519	0.0654306	0.100815	5.68006	0.114326	0.741613	-	6.81606	0.382183	0.29734
ENSMUSG00000005949	125	150	108	100	177	131	177	141	137	151	104	107	154	123	138	122	162	223	170	142	215	174	169	174	133	86	205	246	158	128	123.777	0.304347	0.0457944	0.0842579	136.384	-0.0892011	0.502245	0.63457	143.933	0.214815	0.107992	0.1567	145.564	-0.0547018	0.688487	0.887299	126.788	-0.02155	0.890468
ENSMUSG00000005950	9	6	5	8	27	15	22	10	7	10	2	23	53	32	4	1	5	7	11	8	10	9	9	11	11	6	8	10	12	3	6.39603	0.00431257	0.992293	0.994778	5.60354	0.810951	0.0616975	0.124289	4.94176	0.894739	0.112328	0.162352	6.61502	0.799258	0.0176184	0.10507	7.91066	-0.161851	0.64049
ENSMUSG00000005951	34	26	24	21	58	50	51	23	28	44	30	30	30	32	27	30	48	74	55	38	60	55	34	40	50	22	50	83	36	32	29.2846	0.536716	0.0285962	0.0561402	33.0532	-0.392185	0.103443	0.190066	37.8914	0.144967	0.576211	0.650381	38.5517	-0.0912295	0.703199	0.893779	30.3437	-0.265334	0.279102
ENSMUSG00000005952	0	1	0	1	4	1	2	3	0	0	0	0	0	1	0	0	4	3	2	0	3	1	1	4	4	0	0	3	2	4	0.275588	-0.318544	0.365898	-	0.94448	-0.3541	0.438475	0.576267	0.720561	-1.00046	0.157821	0.218483	1.77477	0.134433	0.64581	-	1.2389	-0.427692	0.204244
ENSMUSG00000005958	357	355	228	194	237	217	253	165	60	51	44	38	74	66	172	186	249	331	327	294	404	346	403	448	255	166	312	551	283	203	171.519	-2.14365	3.17163e-27	8.6449e-26	253.722	0.577041	1.64859e-05	7.71727e-05	137.848	-1.62065	4.48221e-20	3.26113e-19	266.095	0.523256	0.00435966	0.0368136	287.242	0.0278025	0.888972
ENSMUSG00000005968	32	40	26	24	22	33	28	30	24	19	15	11	15	20	53	53	64	114	43	51	75	71	78	85	64	49	46	76	41	17	25.0504	-0.416643	0.144775	0.224579	46.9623	-0.837125	9.58422e-05	0.000391606	43.2154	-1.28598	2.34985e-06	7.00577e-06	67.6101	0.120543	0.514435	0.784841	47.5873	-0.924503	7.22858e-06
ENSMUSG00000005973	244	264	181	218	632	527	646	424	116	143	50	157	250	203	592	599	949	1021	1134	1048	1835	1201	706	573	611	356	932	1068	796	670	165.354	-0.955284	1.66561e-06	7.40982e-06	467.529	-1.4493	1.22772e-36	6.1667e-35	425.309	-2.41739	3.2834e-37	4.56033e-36	648.952	-0.337978	0.00217499	0.0214347	374.02	-1.08528	1.48645e-19
ENSMUSG00000005980	102	85	62	62	76	51	63	71	68	92	60	47	79	71	77	92	121	96	74	67	74	67	101	75	80	64	70	59	37	39	73.9277	0.111626	0.492343	0.598081	85.2638	-0.0280334	0.878788	0.924644	84.7372	0.0862384	0.676032	0.740039	87.3967	-0.12841	0.505123	0.779511	77.1624	0.116763	0.482748
ENSMUSG00000005981	1170	1171	919	866	1006	715	846	796	849	1205	721	535	815	641	672	627	876	1226	587	626	946	724	1228	1318	1103	600	705	997	650	458	962.816	0.0268321	0.698621	0.778023	931.044	0.611953	4.34152e-14	5.50838e-13	869.995	0.638264	8.5713e-15	4.74434e-14	924.664	0.44958	0.000263422	0.00389779	1017.54	0.15786	0.19862
ENSMUSG00000005982	785	722	543	562	968	670	794	692	462	607	339	390	602	393	552	509	777	1073	617	606	999	775	831	818	777	400	694	790	564	492	554.963	-0.28852	6.87925e-05	0.000236906	667.647	0.182646	0.047616	0.0993347	577.92	-0.107838	0.330411	0.412049	687.061	0.106967	0.398545	0.697196	658.28	0.0814634	0.465974
ENSMUSG00000005983	34	15	19	18	33	32	22	12	15	23	11	9	20	25	23	42	26	41	37	43	47	26	32	36	42	20	18	58	26	20	18.4786	-0.19132	0.554893	0.655346	26.5185	-0.305783	0.315118	0.453528	24.4076	-0.522556	0.131234	0.18607	32.3933	0.0788224	0.760505	0.917296	25.9625	-0.366526	0.170443
ENSMUSG00000005986	340	336	189	265	337	295	315	299	176	249	149	115	179	147	256	211	294	423	330	296	492	386	404	429	358	163	335	472	291	242	234.336	-0.361232	0.00917899	0.020568	281.294	0.249802	0.0589445	0.119312	237.095	-0.115179	0.318909	0.40008	304.557	0.299556	0.0642231	0.252148	296.974	-0.0519639	0.772502
ENSMUSG00000005994	2	5	3	0	7	5	3	10	1	1	0	0	2	2	1	0	0	4	5	3	2	4	0	3	1	1	8	4	6	3	1.57046	-0.658118	0.216852	-	1.7989	0.565143	0.25646	0.388839	0.817284	-0.127457	0.865061	0.897748	1.15549	0.0594775	0.823408	-	1.8712	0.351568	0.333933
ENSMUSG00000006005	1956	1774	1452	1434	2063	1328	1572	1232	1668	2124	1408	1201	1726	1710	1590	1686	2104	2156	2321	1657	1752	1136	1001	1496	1124	1594	1181	1598	688	1432	1663.7	0.262155	1.66641e-06	7.41149e-06	1742.14	0.109465	0.231018	0.359041	1802.77	0.370624	0.00046579	0.00106211	1609.07	-0.255364	0.297798	0.612227	1505.88	0.374892	0.125839
ENSMUSG00000006007	0	0	0	1	0	0	0	0	0	0	0	0	0	0	0	0	0	0	0	0	0	0	0	0	0	0	0	0	0	0	0.153374	-0.142058	0.56664	-	0.158635	0.174181	0.455789	-	0	-	-	-	0	-	-	-	0.150783	0.0956542	0.485587
ENSMUSG00000006010	1021	771	685	628	1153	781	891	756	896	1248	778	657	1157	1011	538	606	736	582	678	519	542	300	563	456	522	582	809	561	391	556	848.526	0.520051	3.38634e-10	2.38602e-09	700.34	0.583855	0.000313846	0.00115921	800.202	1.10608	6.68868e-10	2.68151e-09	582.966	-0.0334792	0.883238	0.96035	658.777	0.602307	0.00298768
ENSMUSG00000006014	8	14	6	5	14	6	7	12	7	6	12	4	13	6	9	19	12	11	9	5	3	5	10	6	11	5	12	1	4	11	8.42839	0.231612	0.606834	0.700415	10.3754	-0.309577	0.437453	0.57535	11.1689	-0.0789448	0.874451	0.905478	10.3806	-0.392043	0.230818	0.535071	7.86497	0.153275	0.666752
ENSMUSG00000006019	85	72	48	55	100	41	91	52	48	44	41	47	55	55	90	82	108	140	138	109	157	150	102	113	76	45	104	159	76	55	54.717	-0.315393	0.132083	0.208062	81.0071	-0.370941	0.0132321	0.0330744	73.5181	-0.70436	0.000235178	0.000557146	90.7264	-0.181277	0.288352	0.602755	71.1177	-0.167899	0.380239
ENSMUSG00000006021	279	277	169	192	323	275	314	250	172	197	125	120	198	148	244	259	359	481	338	386	673	469	422	402	369	152	377	434	348	179	194.737	-0.269925	0.0358208	0.0683276	268.668	-0.22206	0.0528148	0.108569	242.266	-0.497651	5.57457e-05	0.000142955	320.067	0.118394	0.480887	0.761738	267.504	-0.323936	0.0697713
ENSMUSG00000006024	1023	1105	655	701	799	653	780	588	750	994	602	467	662	504	543	492	749	1049	551	480	866	658	1121	1039	742	398	558	971	555	353	808.829	0.0448165	0.681636	0.764365	774.393	0.621904	2.62981e-07	1.60574e-06	729.072	0.670213	5.4707e-11	2.37246e-10	730.557	0.325879	0.0583164	0.23647	814.956	0.275504	0.122754
ENSMUSG00000006050	308	338	185	205	299	236	296	210	197	238	107	115	201	150	228	178	280	366	277	256	368	295	351	390	296	138	235	320	166	165	215.14	-0.326114	0.0649567	0.113637	253.365	0.288336	0.0369221	0.0799624	214.517	-0.0414269	0.795458	0.841456	266.673	0.262973	0.130573	0.388307	263.844	0.0186953	0.921792
ENSMUSG00000006056	0	0	0	0	0	0	2	1	0	0	0	0	0	0	0	0	0	0	0	0	0	0	2	0	0	0	0	0	1	0	0	-	-	-	0	-	-	-	0	-	-	-	0.213769	0.101068	0.419864	-	0.190761	-0.114688	0.451099
ENSMUSG00000006057	557	179	144	121	477	153	152	105	292	436	277	203	328	225	147	176	210	212	178	219	311	149	335	161	161	98	209	134	101	77	275.131	0.626581	0.0669182	0.116571	210.576	0.561292	-	-	261.096	1.32602	1.65267e-22	1.32268e-21	180.904	0.082949	0.705895	0.894563	204.984	0.436298	-
ENSMUSG00000006058	230	232	164	152	188	180	225	175	152	199	128	131	182	119	168	181	267	349	209	218	314	254	314	224	207	146	176	248	142	152	174.619	-0.0872205	0.459027	0.567157	209.097	0.0219045	0.856829	0.910661	194.614	-0.0663726	0.611532	0.682594	222.677	0.0398701	0.781195	0.924386	201.695	-0.00806482	0.953293
ENSMUSG00000006095	1193	1165	976	1000	1143	1213	985	974	536	709	409	397	656	535	1388	1155	1509	2287	1411	1402	1889	1640	1712	1955	1681	934	1042	1951	1030	725	825.239	-0.794587	2.97787e-21	5.36138e-20	1283.92	-0.206081	0.0355491	0.077418	1029.98	-1.00577	1.9813e-22	1.57986e-21	1525.23	0.127059	0.31611	0.627509	1281.98	-0.321651	0.00934931
ENSMUSG00000006127	1105	1117	832	924	591	525	601	486	769	1069	658	410	499	451	453	452	668	1093	499	434	593	650	1176	1275	1248	687	456	697	400	330	903.581	-0.0731878	0.343154	0.453147	826.589	0.931677	1.41506e-11	1.40778e-10	730.437	0.864331	1.33523e-08	4.83575e-08	857.672	0.859771	2.54914e-08	1.16401e-06	1020.6	0.0504063	0.659706
ENSMUSG00000006134	1164	929	747	697	1582	971	1184	898	825	1082	675	687	1069	933	1004	954	1124	1733	1316	1219	1548	1461	1144	1024	991	654	1341	1473	1018	844	852.803	0.161022	0.0388586	0.0732024	1002.12	-0.128027	0.17213	0.285996	1010.19	0.0321203	0.724687	0.782163	1042.85	-0.179209	0.0507014	0.215467	893.191	0.0624562	0.466552
ENSMUSG00000006143	0	0	0	0	0	1	0	0	1	1	1	0	3	0	0	0	1	0	0	1	0	0	0	1	0	1	0	0	0	0	0.470707	0.769908	0.0801553	-	0.103009	-0.119778	0.557427	-	0.642524	0.989502	0.184789	-	0.41506	0.097027	0.603308	-	0.271868	-0.198536	0.313667
ENSMUSG00000006154	42	38	13	26	9	15	7	6	122	105	94	40	96	68	7	7	11	14	18	17	22	9	41	23	13	16	21	6	9	13	65.2195	1.96449	3.00243e-13	2.82107e-12	19.9221	1.68594	2.26525e-07	1.40066e-06	60.8622	3.84234	2.12476e-37	2.9701e-36	16.1376	1.0278	0.000741506	0.00900623	25.4558	0.424263	0.167898
ENSMUSG00000006169	1317	1086	930	875	1456	967	1016	874	981	1257	743	660	978	981	1147	1281	1472	1598	1200	1033	1347	1085	1336	1174	1105	782	1196	1199	806	711	1002.92	0.107089	0.101603	0.166391	1185.35	-0.0927638	0.350543	0.490284	1173.1	0.0116749	0.917119	0.938112	1213.19	-0.192328	0.0766386	0.282983	1051.51	0.112498	0.127183
ENSMUSG00000006179	4	1	2	3	0	1	0	0	0	0	4	0	0	0	0	1	0	0	0	0	0	0	2	1	0	2	0	0	0	1	2.10559	-0.203212	0.703186	0.781833	1.5105	1.21531	0.0152696	0.0374358	1.02201	0.780983	0.253311	0.328508	0.852253	0.303564	0.219264	-	1.93645	0.415784	0.271519
ENSMUSG00000006191	238	212	193	177	277	219	210	174	149	270	183	149	237	185	215	202	260	316	255	233	251	204	262	197	213	194	255	238	175	142	199.949	0.152249	0.31118	0.419674	221.769	0.0415488	0.681018	0.782915	221.693	0.193453	0.18708	0.253455	229.684	-0.026961	0.857043	0.952546	209.131	0.0780357	0.608277
ENSMUSG00000006200	0	0	0	0	0	0	0	0	0	0	0	0	0	0	0	0	0	0	0	0	0	0	0	0	0	0	0	0	0	0	0	-	-	-	0	-	-	-	0	-	-	-	0	-	-	-	0	-	-
ENSMUSG00000006204	0	0	0	0	0	0	0	0	0	0	0	0	0	1	0	0	0	0	0	0	4	0	0	0	0	0	0	0	0	0	0	-	-	-	0	-	-	-	0	-	-	-	0	-	-	-	0	-	-
ENSMUSG00000006205	1598	1267	889	899	1243	963	892	807	1185	1690	788	919	1195	938	156	257	235	248	160	251	396	335	734	461	522	234	604	772	393	302	1145.27	0.248921	0.0512783	0.0929204	725.648	2.55791	1.37426e-48	1.24891e-46	718.585	2.83541	3.17477e-44	5.40042e-43	348.132	1.05689	8.54354e-07	2.65532e-05	811.785	1.37785	1.8856e-14
ENSMUSG00000006215	112	101	82	83	97	81	75	83	92	116	76	79	88	79	123	101	162	216	166	118	216	165	187	165	106	82	109	158	79	66	93.0355	0.191345	0.182509	0.271512	116.424	-0.331881	0.0133915	0.0334429	119.156	-0.142853	0.332373	0.413966	136.556	-0.0102707	0.952373	0.983788	110.039	-0.296526	0.0863062
ENSMUSG00000006216	0	1	0	0	1	0	2	1	0	0	0	0	0	0	2	0	1	0	0	0	1	1	2	2	0	1	2	0	1	1	0.122215	-0.12454	0.593771	-	0.495536	-0.233452	0.546114	-	0.402231	-0.67419	0.297079	-	1.0281	0.140222	0.601121	-	0.689331	-0.324115	0.272524
ENSMUSG00000006218	122	191	79	134	212	243	283	206	30	43	22	38	95	42	448	396	595	1021	670	618	1090	916	450	568	441	148	403	904	472	275	83.5573	-1.74909	1.26251e-10	9.30919e-10	331.39	-1.76692	5.39999e-16	8.02971e-15	299.283	-3.65072	3.66682e-60	8.8951e-59	472.424	-0.415005	0.0709791	0.269474	245.482	-1.19423	6.09837e-06
ENSMUSG00000006219	52	46	35	44	161	94	102	122	14	27	9	39	52	65	450	444	580	756	788	680	920	844	185	341	312	139	288	529	365	237	30.6234	-1.1605	1.86999e-05	7.03565e-05	267.334	-3.27579	5.72126e-139	5.32322e-136	273.4	-4.46798	9.25593e-100	4.48511e-98	382.102	-0.944986	3.19587e-06	8.56504e-05	134.893	-2.03601	1.8585e-17
ENSMUSG00000006221	2	0	1	1	0	1	1	0	0	0	0	1	4	0	2	0	3	3	0	2	7	1	0	4	4	3	5	4	6	2	0.526737	-0.604767	0.173703	-	1.367	-0.276073	0.583661	0.704437	0.897662	-1.38534	0.0644412	0.0994781	2.40186	0.228381	0.4807	-	1.88759	-0.418151	0.252521
ENSMUSG00000006235	4	11	4	7	9	1	2	2	7	13	8	6	14	12	8	7	8	25	5	13	19	20	18	15	10	2	10	14	15	8	7.67117	0.557128	0.200169	0.292812	8.50364	-0.384909	0.358997	0.498964	10.0886	0.175328	0.69855	0.759579	10.5108	0.0315668	0.924784	0.977476	8.18092	-0.341352	0.360898
ENSMUSG00000006241	35	28	16	23	54	19	44	28	21	49	25	21	33	35	27	23	24	32	56	31	34	22	36	35	33	20	22	29	19	31	27.2164	0.457822	0.101333	0.166102	25.559	0.221208	0.383721	0.524266	28.6726	0.699179	0.0145844	0.0260976	28.3816	0.310824	0.176086	0.4612	27.2007	-0.0979627	0.680903
ENSMUSG00000006262	1660	1066	1298	1090	1863	1256	1429	1237	1071	1291	866	669	1009	1124	841	1214	1217	995	1298	1052	938	631	1057	892	790	1228	1759	974	804	1193	1170.05	-0.05542	0.701614	0.780516	1188.4	0.507999	0.0132007	0.0330128	1083.13	0.462778	0.0307081	0.0513371	1061.31	0.0705385	0.786024	0.926299	1156.62	0.407572	0.0995136
ENSMUSG00000006269	0	0	0	0	1	0	0	1	0	0	0	0	0	0	0	0	0	0	0	0	0	0	0	0	0	0	0	0	1	0	0	-	-	-	0	-	-	-	0	-	-	-	0	-	-	-	0	-	-
ENSMUSG00000006270	0	0	0	1	0	0	0	0	1	1	0	0	0	0	2	2	0	1	3	0	0	0	0	1	1	0	0	0	0	0	0.429949	0.264265	0.527367	-	0.782402	-0.475123	0.289339	0.425484	0.99256	-0.260859	0.731296	0.787165	0.90138	-0.209239	0.423104	-	0.368864	-0.0626458	0.783594
ENSMUSG00000006273	8734	7923	5892	5973	9102	7065	8997	6953	7558	10184	6091	5276	8760	6480	4742	3816	6115	9380	4871	5370	8455	7290	7501	8118	6951	3542	5673	9110	5788	3779	7333.49	0.348017	1.15424e-17	1.58285e-16	6434.15	0.589492	3.48394e-07	2.09583e-06	6828.55	0.937615	6.23495e-13	3.06768e-12	5995.79	0.26337	0.0886386	0.308714	6635.12	0.318971	0.0121012
ENSMUSG00000006276	281	264	181	182	293	225	276	239	162	246	150	173	214	179	237	199	315	426	286	249	318	300	314	307	275	166	257	355	190	195	202.739	-0.0923087	0.415515	0.526245	249.329	-0.0450572	0.690694	0.790365	232.483	-0.138965	0.26875	0.345614	268.95	0.00918885	0.939379	0.981169	237.888	-0.0448069	0.69933
ENSMUSG00000006281	96	82	48	96	74	54	46	68	66	75	59	55	62	74	75	73	80	113	69	94	122	87	93	120	105	57	95	154	68	52	73.4366	-0.061076	0.793059	0.853191	81.669	0.222476	0.268413	0.402589	75.6732	0.158789	0.368297	0.450775	87.593	0.255397	0.139134	0.404297	84.8019	-0.0284126	0.896155
ENSMUSG00000006288	345	289	243	265	269	222	248	204	154	258	154	88	155	149	389	376	539	704	391	460	588	486	516	452	351	199	373	465	298	175	236.037	-0.411594	0.000369635	0.00112352	373.36	-0.477234	1.1347e-07	7.28589e-07	332.407	-0.893116	4.35204e-15	2.44989e-14	419.177	-0.263175	0.0665613	0.258267	318.397	-0.18515	0.215452
ENSMUSG00000006289	113	132	98	87	137	186	141	151	115	178	106	82	146	122	102	99	128	166	115	113	167	100	146	109	156	112	119	126	76	102	116.809	0.480048	0.00116055	0.00320198	112.937	0.117529	0.390128	0.530239	126.374	0.603365	5.00043e-06	1.43961e-05	126.045	0.238011	0.163398	0.442914	117.618	-0.117095	0.526369
ENSMUSG00000006299	1388	1454	1086	1072	1893	1391	1510	1145	972	1283	712	720	1158	1107	1232	1140	1391	2166	1567	1297	2121	1708	1953	2468	1595	717	1393	2218	1187	849	1105.63	-0.158414	0.0478098	0.0874634	1326.42	0.0870541	0.345328	0.485352	1201.35	-0.0735316	0.459825	0.541961	1512.68	0.264902	0.185564	0.475467	1397.37	-0.180912	0.373373
ENSMUSG00000006301	537	415	286	332	802	540	595	492	1022	1322	892	1052	1766	1319	75	109	117	129	129	139	162	158	325	216	216	184	335	369	194	194	695.817	1.65714	3.79304e-57	4.14831e-55	259.004	2.11108	6.1269e-46	4.90629e-44	605.171	3.80486	1.12281e-184	1.60045e-182	171.971	1.18237	1.76008e-11	1.41269e-09	310.011	0.862323	7.77536e-09
ENSMUSG00000006304	986	876	668	744	757	682	725	639	629	681	431	347	479	447	1007	813	1268	1701	1126	1026	1531	1047	1414	1086	1125	665	945	1162	723	596	696.087	-0.296735	0.0017596	0.0046535	963.383	-0.211345	0.0182064	0.0435735	861.195	-0.508897	2.26803e-05	6.07047e-05	1090.58	-0.00929235	0.934273	0.979568	911.836	-0.190871	0.0503808
ENSMUSG00000006307	466	398	278	220	422	261	374	215	334	366	268	248	308	244	387	331	476	846	452	349	477	506	513	543	371	260	378	501	290	314	324.519	0.153541	0.331993	0.441254	398.008	-0.238223	0.166957	0.27903	402.503	-0.0877387	0.611612	0.682611	442.191	-0.0919211	0.587568	0.829618	364.817	-0.131102	0.432487
ENSMUSG00000006310	12	5	5	9	11	1	2	10	11	15	4	6	7	3	7	6	1	8	4	1	4	7	10	7	15	4	5	10	3	0	8.36771	0.424916	0.318462	0.427236	6.73211	0.574617	0.196944	0.316923	7.58476	1.10032	0.0417252	0.0674902	7.16839	0.451476	0.18998	0.480225	8.05002	-0.0175884	0.961163
ENSMUSG00000006311	0	0	0	0	0	0	0	0	0	0	0	0	0	0	0	0	0	0	0	0	0	0	0	0	0	0	0	0	0	0	0	-	-	-	0	-	-	-	0	-	-	-	0	-	-	-	0	-	-
ENSMUSG00000006313	1	2	3	2	6	0	6	3	1	4	0	2	1	1	2	0	4	3	2	3	8	1	6	3	3	4	6	1	4	0	1.75521	-0.107864	0.842001	0.892825	2.08719	0.120948	0.811434	0.878907	1.72064	4.38596e-05	0.999953	0.999953	3.09808	0.436672	0.204226	-	2.99654	-0.391012	0.31721
ENSMUSG00000006315	473	500	332	352	408	350	427	338	199	343	230	217	296	199	298	281	432	696	365	393	609	493	694	530	505	228	329	644	317	239	334.851	-0.483351	0.00031864	0.000981221	405.593	0.310701	0.0302858	0.0677297	328.091	-0.170888	0.35219	0.434711	432.907	0.316244	0.0938722	0.319354	431.559	-0.0159339	0.925193
ENSMUSG00000006333	506	657	392	381	364	337	431	321	212	328	195	200	326	226	613	554	705	1009	623	626	979	788	910	846	603	269	540	957	490	306	364.874	-0.777966	2.89869e-07	1.43937e-06	576.735	-0.249156	0.0549769	0.112258	466.408	-1.0436	2.86807e-25	2.56094e-24	654.354	-0.0365453	0.850809	0.950014	539.475	-0.187994	0.38301
ENSMUSG00000006335	61	83	28	25	58	56	56	34	38	46	30	42	46	35	46	41	63	76	77	46	120	91	89	56	73	27	48	84	46	35	42.2567	-0.118886	0.711558	0.788306	50.3228	0.0789992	0.773743	0.852544	46.2242	-0.056118	0.786334	0.834095	56.1947	0.211995	0.316161	0.627509	51.6711	-0.114459	0.693704
ENSMUSG00000006342	132	95	77	126	236	190	225	204	48	43	35	116	184	149	41	79	81	93	46	80	82	57	193	125	153	76	131	146	112	89	76.7597	-1.09119	6.04244e-06	2.468e-05	91.512	0.824817	0.000310489	0.00114833	57.2559	-0.272364	0.308815	0.389611	102.837	0.906978	1.61371e-05	0.000348987	117.77	-0.121549	0.551921
ENSMUSG00000006344	19	14	15	8	27	22	20	17	11	14	10	18	17	25	21	25	12	13	18	25	31	23	8	16	22	13	18	31	12	18	12.6735	-0.0539307	0.878594	0.9197	16.1173	-0.109609	0.771468	0.851238	15.3329	-0.169362	0.709226	0.768705	16.9446	-0.117907	0.72115	0.901196	14.3004	0.0444607	0.893326
ENSMUSG00000006345	8	3	1	0	7	6	4	2	9	9	7	13	10	12	7	2	15	9	6	4	13	6	11	10	9	5	5	7	4	4	5.24403	1.18501	0.0198222	0.0406178	4.93676	-0.734216	0.138396	0.239812	8.14776	0.491685	0.324933	0.406307	8.11204	0.152653	0.647963	0.866195	5.32058	-0.804586	0.0374986
ENSMUSG00000006356	92	127	53	96	112	83	117	111	39	45	29	49	56	50	323	266	474	654	492	470	779	516	397	366	281	122	191	451	282	153	65.6271	-1.02419	7.6347e-05	0.000260881	232.481	-1.78655	2.32952e-18	4.18734e-17	218.347	-2.90807	1.05013e-46	1.87107e-45	336.434	-0.386675	0.0551874	0.228361	176.134	-1.27631	1.34406e-07
ENSMUSG00000006360	24	15	8	8	18	24	17	19	7	11	7	10	8	10	6	7	5	19	6	16	22	14	25	17	13	10	20	39	14	12	10.6886	-0.417261	0.29277	0.39935	10.994	0.730807	0.0612679	0.123503	8.43719	0.35359	0.45522	0.537749	12.233	0.69717	0.0268386	0.140946	14.1156	-0.0636648	0.84018
ENSMUSG00000006362	97	108	86	80	355	328	332	329	78	66	44	142	219	156	350	320	462	694	758	673	1078	910	258	371	226	183	537	721	442	284	78.0781	-0.357519	0.073181	0.125886	246.457	-1.9118	3.54901e-44	2.58747e-42	245.68	-2.28257	3.62331e-35	4.71392e-34	340.617	-0.590971	0.00062066	0.00785715	168.232	-1.22119	6.9444e-11
ENSMUSG00000006369	38	99	55	62	82	98	88	129	49	65	41	71	89	59	93	195	105	125	356	301	507	479	104	81	124	42	174	436	191	146	57.6718	-0.120107	0.695459	0.775907	95.7197	-0.672195	0.0442026	0.0932593	92.2232	-0.852839	0.0122207	0.0222244	107.765	-0.422553	0.129372	0.386057	73.0948	-0.19434	0.49322
ENSMUSG00000006373	3677	3734	2589	2718	8166	7417	7863	6513	2076	2705	1592	2908	3941	3943	4419	4858	5980	7037	8103	8283	10840	6454	4959	3973	5053	3206	6824	7743	6152	5332	2633.21	-0.390802	8.0427e-09	4.88836e-08	4183.83	-0.499756	3.61311e-11	3.46741e-10	3755.95	-0.894338	6.40219e-33	7.6984e-32	4823.16	-0.215792	0.0656493	0.255936	3641.06	-0.264528	0.022809
ENSMUSG00000006378	97	96	78	70	78	52	71	74	70	99	52	44	95	63	105	92	102	166	96	103	136	151	122	154	103	39	99	158	98	49	78.018	-0.0289587	0.856222	0.903764	97.457	-0.122858	0.412421	0.55224	92.5055	-0.156518	0.35829	0.440819	105.104	-0.0490548	0.828171	0.942443	90.4281	-0.055865	0.809498
ENSMUSG00000006386	274	227	161	140	276	186	212	126	243	241	184	149	197	228	344	321	385	461	215	238	401	290	383	245	338	227	344	301	223	203	206.771	0.375991	0.0178658	0.0371362	275.133	-0.620103	1.07599e-06	6.03438e-06	298.624	-0.248118	0.0743149	0.112734	331.745	-0.19193	0.200684	0.496166	240.43	-0.402588	0.0159178
ENSMUSG00000006389	3	3	2	1	3	1	1	0	1	2	0	1	1	2	0	0	0	1	1	0	0	1	2	1	0	0	2	2	0	0	1.55199	-0.473556	0.381479	-	1.27778	1.1774	0.0181681	0.0434925	0.534936	0.864721	0.232649	-	0.419204	0.143785	0.460048	-	1.43697	0.549286	0.132397
ENSMUSG00000006390	387	222	200	137	648	278	410	310	641	895	419	662	1226	682	102	98	119	204	134	132	189	205	173	152	164	77	204	208	155	125	409.991	1.59437	8.90814e-14	8.78737e-13	181.524	1.10787	1.20112e-07	7.69464e-07	386.341	2.78807	4.73307e-73	1.48359e-71	130.628	0.247672	0.12695	0.382424	183.279	0.833124	8.92456e-05
ENSMUSG00000006392	306	352	186	243	255	190	248	192	213	368	180	167	289	214	289	262	366	484	275	339	455	385	406	373	370	194	284	345	220	192	254.662	0.0708148	0.66322	0.74806	299.36	-0.0458829	0.723569	0.816569	292.334	0.0269646	0.822202	0.863502	330.718	0.0770598	0.486415	0.766358	292.181	-0.111107	0.465578
ENSMUSG00000006395	12	38	12	29	10	21	43	14	13	21	14	13	30	19	48	33	56	92	80	37	54	67	36	61	33	12	26	50	28	24	19.5177	-0.279033	0.49814	0.603237	36.9556	-0.83138	0.0137593	0.0342257	34.6768	-1.25199	1.82315e-05	4.92767e-05	43.1015	-0.446368	0.100697	0.333324	27.6637	-0.279442	0.423507
ENSMUSG00000006398	12	11	7	5	13	10	13	3	0	2	0	5	1	1	17	19	21	46	23	15	36	39	30	21	17	14	29	35	19	8	4.74211	-1.97267	0.000154553	0.000502934	15.4888	-1.06478	0.00143081	0.00457555	12.0933	-3.48498	1.48379e-08	5.349e-08	21.8859	-0.126871	0.634935	0.857614	13.7495	-0.846753	0.00609616
ENSMUSG00000006403	1462	862	855	613	2183	782	1180	675	1601	2038	997	1808	2753	2038	406	505	634	792	78	82	113	82	782	650	493	348	289	161	131	138	1179.39	0.872246	3.00826e-06	1.29099e-05	761.746	0.970254	8.73708e-09	6.45665e-08	1052.34	1.88236	3.35741e-45	5.82786e-44	555.757	0.0890832	0.523402	0.791919	740.376	0.861726	2.97655e-06
ENSMUSG00000006411	59	64	36	64	110	69	70	88	169	248	129	68	120	79	56	59	78	134	120	91	200	170	86	93	101	39	95	157	95	71	110.763	1.82167	1.29902e-23	2.78601e-22	65.2993	-0.183804	0.392131	0.532072	129.173	1.65175	9.37674e-22	7.26911e-21	76.6926	0.112744	0.582953	0.82716	65.0329	-0.278976	0.219046
ENSMUSG00000006412	313	315	213	221	379	373	326	301	359	544	310	337	507	452	309	286	459	641	454	396	631	504	562	398	366	185	335	533	297	201	320.866	0.7862	1.01371e-15	1.18758e-14	324.797	-0.324982	0.00825666	0.0217803	401.325	0.457249	0.000439133	0.00100509	378.353	-0.0274211	0.876509	0.958762	304.88	-0.275354	0.1045
ENSMUSG00000006418	685	448	483	466	991	711	691	642	574	805	449	458	692	639	647	706	773	1257	991	997	1272	1108	781	772	745	396	643	1047	677	450	549.015	0.398006	0.00139506	0.0037889	651.468	-0.358594	0.00701032	0.0189009	707.77	0.0361376	0.75412	0.806487	729.205	-0.177852	0.157072	0.433325	577	-0.165989	0.235762
ENSMUSG00000006423	716	667	585	529	748	520	592	518	907	1125	705	510	851	740	428	502	590	441	443	450	503	303	603	531	477	498	706	412	412	355	744.877	0.731881	1.11185e-21	2.05e-20	565.483	0.600919	0.000624334	0.00216816	709.225	1.32872	2.57617e-11	1.13947e-10	515.898	0.218433	0.293827	0.607947	576.103	0.374149	0.0150014
ENSMUSG00000006435	136	237	136	162	389	330	389	341	61	83	33	179	253	181	354	353	488	733	443	554	782	674	433	540	470	185	545	764	438	285	115.595	-1.28664	3.0437e-07	1.50543e-06	299.096	-1.11817	2.9097e-09	2.27684e-08	254.475	-2.4818	2.23417e-45	3.89543e-44	421.502	-0.0963279	0.605142	0.840085	270.217	-0.943093	4.85208e-05
ENSMUSG00000006442	264	297	165	202	169	149	190	139	98	130	83	68	124	78	183	154	213	347	188	180	290	234	337	317	239	103	145	342	125	106	168.662	-0.943092	6.39945e-10	4.35736e-09	221.792	0.375358	0.0115908	0.029454	157.819	-0.575293	0.000214411	0.000510675	224.121	0.245857	0.221734	0.523203	229.408	0.113408	0.584312
ENSMUSG00000006445	15	14	9	11	21	18	9	16	12	15	8	7	7	11	15	10	21	20	12	18	28	24	34	22	19	1	35	26	23	12	11.6564	0.104546	0.766175	0.832201	13.828	-0.100475	0.748938	0.83507	13.7283	0.00444904	0.990192	0.992938	16.3825	0.153432	0.647354	0.865678	14.2023	-0.235436	0.521113
ENSMUSG00000006456	218	228	155	155	242	174	231	199	132	169	82	125	194	144	264	237	369	483	362	279	437	389	239	285	264	171	218	305	206	168	156.244	-0.378103	0.00569528	0.0134265	248.323	-0.500888	8.00397e-06	3.91856e-05	222.901	-0.885326	1.37429e-10	5.7789e-10	278.12	-0.308426	0.0212146	0.119795	208.843	-0.170134	0.220912
ENSMUSG00000006457	27	22	25	17	32	28	33	35	7	7	5	5	14	7	20	28	32	61	42	37	61	41	41	61	36	13	37	70	30	20	15.0225	-1.43135	8.83915e-05	0.000299134	27.3545	-0.252107	0.348235	0.488041	19.4792	-1.77721	9.01826e-06	2.53066e-05	34.198	0.193149	0.489179	0.767331	28.5028	-0.415964	0.153243
ENSMUSG00000006462	0	0	0	1	0	2	0	1	0	0	1	1	2	1	0	0	3	2	0	0	0	3	0	0	0	1	1	0	0	0	0.347505	0.0788919	0.817963	-	0.632718	-0.332572	0.420016	-	0.735805	-0.370474	0.61113	0.682263	0.690485	-0.170491	0.430162	-	0.316362	-0.000719411	0.996942
ENSMUSG00000006463	455	394	289	287	595	471	568	500	322	427	249	270	349	308	240	238	345	419	309	348	476	407	389	375	337	241	398	526	327	323	336.411	0.0944098	0.289666	0.39569	327.553	0.511951	1.71264e-08	1.21685e-07	315.817	0.607391	7.19849e-11	3.09358e-10	315.506	0.264401	0.00838314	0.0607504	338.302	0.250796	0.0117704
ENSMUSG00000006464	793	610	513	480	1208	831	876	724	639	834	513	396	589	499	656	573	692	1008	776	765	964	771	812	853	763	442	814	1041	639	542	613.563	0.340058	4.02618e-05	0.000143762	645.145	0.0197276	0.83804	0.897182	686.97	0.360354	8.13199e-05	0.000204457	704.252	0.104347	0.343002	0.652914	636.01	-0.0771031	0.487826
ENSMUSG00000006469	0	0	0	1	2	0	0	0	4	1	4	2	3	2	0	0	0	0	0	0	0	0	1	0	0	0	0	0	0	0	1.68223	1.28035	0.0156126	-	0.158635	0.174181	0.455789	-	1.72148	2.44754	0.00126836	0.00271109	0.106884	0.0590809	0.541881	-	0.246163	0.0254358	0.886398
ENSMUSG00000006471	221	167	140	165	186	140	182	118	229	288	169	154	227	174	133	132	189	297	178	177	202	186	196	198	145	110	186	179	91	118	194.643	0.581813	7.25591e-07	3.39432e-06	174.387	0.228808	0.11304	0.204017	203.267	0.81127	3.7363e-08	1.30267e-07	167.438	-0.0327808	0.833886	0.944538	164.288	0.269631	0.0552582
ENSMUSG00000006476	6390	6460	4490	4596	1693	1465	1660	1457	6824	9784	5825	1028	1389	1135	3689	3663	4901	6891	1779	1905	2776	2175	7327	7269	5702	2773	1973	3101	1956	1031	6255.09	0.634313	5.03386e-22	9.53247e-21	5050.89	0.524712	7.64153e-12	7.84508e-11	6049.46	1.15978	1.43054e-56	3.19995e-55	5057.55	0.369021	0.0177753	0.105788	5411.45	0.140278	0.376652
ENSMUSG00000006488	0	0	0	0	0	0	0	0	0	0	0	0	0	0	0	0	0	0	0	0	0	0	0	0	0	0	0	0	0	0	0	-	-	-	0	-	-	-	0	-	-	-	0	-	-	-	0	-	-
ENSMUSG00000006490	0	0	0	0	0	0	0	0	0	0	0	0	0	0	0	0	0	0	0	0	2	0	0	0	0	0	0	0	0	0	0	-	-	-	0	-	-	-	0	-	-	-	0	-	-	-	0	-	-
ENSMUSG00000006494	832	778	608	622	1033	792	889	751	501	635	326	493	702	705	993	1061	1441	1461	1213	1090	1389	912	1095	875	1015	735	1116	1002	807	828	593.169	-0.363311	4.93896e-05	0.000173687	934.933	-0.491602	2.35279e-08	1.64712e-07	842.375	-0.860115	9.65113e-13	4.69174e-12	1063.14	-0.251898	0.0436718	0.195687	802.358	-0.220228	0.0405985
ENSMUSG00000006498	205	200	138	150	268	169	236	215	120	149	88	125	168	145	273	236	318	411	299	275	452	369	319	272	331	165	294	445	249	180	144.906	-0.345708	0.00545458	0.0129109	229.681	-0.515838	3.25561e-07	1.96392e-06	208.327	-0.867714	1.35477e-13	6.96761e-13	281.561	-0.0481181	0.701095	0.89327	213.471	-0.44896	0.00102261
ENSMUSG00000006517	598	465	384	373	592	443	431	400	307	420	248	324	581	305	451	328	457	854	558	507	768	731	748	734	568	309	451	821	446	249	385.211	-0.290272	0.00124472	0.00341759	469.37	0.142206	0.349159	0.488943	407.875	-0.145259	0.397452	0.479931	530.639	0.30043	0.0954862	0.322573	499.181	-0.163839	0.257979
ENSMUSG00000006519	8	11	13	4	6	14	8	6	4	6	3	7	7	3	15	13	12	21	14	15	26	22	12	12	8	7	7	30	6	6	6.7685	-0.669596	0.149494	0.230419	11.7541	-0.373283	0.302596	0.439912	9.53772	-1.1827	0.010462	0.0192756	12.15	-0.382907	0.198233	0.492844	9.24525	0.0580974	0.867453
ENSMUSG00000006522	505	311	210	261	446	205	287	290	605	745	441	478	760	577	50	54	59	72	89	87	87	80	296	208	158	103	305	295	168	117	435.196	1.08386	2.32066e-10	1.66242e-09	197.306	2.62561	4.09736e-43	2.81895e-41	331.968	3.81532	1.02767e-179	1.39364e-177	122.718	1.6366	1.22042e-16	2.26228e-14	248.232	0.86455	3.43523e-05
ENSMUSG00000006526	222	215	150	162	258	163	235	183	194	243	158	168	246	205	229	164	243	366	286	200	312	289	247	291	225	146	241	311	170	158	188.71	0.275859	0.0109938	0.024116	210.117	-0.0893649	0.487974	0.621708	219.632	0.187486	0.181373	0.246785	230.619	0.0158203	0.916401	0.975611	200.902	-0.0948567	0.48041
ENSMUSG00000006527	889	669	605	586	1308	951	1088	1035	998	1334	839	671	1022	1053	938	919	1238	1244	1439	1289	1466	1005	752	595	654	687	1297	1011	813	844	840.975	0.810814	1.56138e-25	3.83976e-24	855.761	-0.35741	0.000432898	0.00155428	1064.35	0.451122	5.44555e-06	1.56177e-05	870.131	-0.463154	0.0128729	0.0831721	678.698	0.1435	0.429574
ENSMUSG00000006529	0	0	0	0	0	0	0	0	0	0	0	0	0	0	0	0	0	0	1	0	0	0	0	0	0	0	0	0	0	0	0	-	-	-	0	-	-	-	0	-	-	-	0	-	-	-	0	-	-
ENSMUSG00000006538	104	93	79	101	8	6	11	7	4	6	6	3	4	3	2	2	6	10	6	5	6	3	63	25	20	16	2	5	2	3	52.9562	-3.51609	5.09265e-27	1.37533e-25	54.0964	4.08508	4.09286e-41	2.58804e-39	4.98803	0.576836	0.302671	0.383007	17.2657	1.76114	1.02273e-07	3.94864e-06	63.2209	1.58705	5.53647e-09
ENSMUSG00000006542	0	0	1	0	1	0	0	0	0	0	0	1	0	1	0	0	0	1	1	0	0	0	0	0	2	0	2	3	0	0	0.154723	-0.142731	0.565634	-	0.242057	0.0630288	0.830186	-	0.0901002	-0.187112	0.639187	-	0.335057	0.0685435	0.656908	-	0.376161	-0.0432683	0.825559
ENSMUSG00000006546	0	0	0	1	0	0	1	0	0	0	0	0	0	0	0	0	0	0	0	0	0	0	0	0	1	0	1	1	0	0	0.153374	-0.142058	0.56664	-	0.158635	0.174181	0.455789	-	0	-	-	-	0.123879	0.0654427	0.52015	-	0.262575	0.0181064	0.920131
ENSMUSG00000006567	132	138	95	121	179	113	189	148	59	84	40	56	81	83	81	85	112	106	95	95	129	125	218	170	141	116	241	249	133	133	91.5858	-0.800312	3.18125e-06	1.35861e-05	109.435	0.632605	4.69847e-05	0.000203375	77.118	-0.174639	0.353584	0.436183	127.86	0.825362	2.98961e-07	1.06525e-05	137.389	-0.210437	0.167694
ENSMUSG00000006570	0	0	0	0	0	0	0	0	0	0	0	0	0	0	0	0	0	0	0	0	0	0	0	0	0	0	0	0	0	0	0	-	-	-	0	-	-	-	0	-	-	-	0	-	-	-	0	-	-
ENSMUSG00000006574	2	10	3	2	3	17	6	9	3	8	3	5	7	1	37	6	11	11	16	5	26	10	6	33	11	6	13	24	5	4	4.21377	0.188755	0.715199	0.790639	10.0763	-1.10157	0.0239539	0.0554019	10.7442	-1.14238	0.065028	0.100266	15.2655	-0.100125	0.772974	0.921803	8.4816	-0.799681	0.0403934
ENSMUSG00000006575	1192	1221	719	825	988	739	1088	725	956	1352	720	518	828	567	695	604	922	1314	878	828	1379	1014	1334	1284	868	467	870	1412	746	465	968.218	0.214632	0.0532328	0.0958701	913.332	0.487632	4.38599e-05	0.000190949	921.458	0.705659	2.02039e-10	8.40167e-10	890.542	0.266652	0.138373	0.403181	947.435	0.203342	0.271223
ENSMUSG00000006576	1983	1677	1173	1388	1953	1417	1891	1570	1114	1470	888	936	1248	1052	1416	1390	1884	2568	2030	2081	2920	2291	2026	2388	1752	1048	2009	3174	1782	1175	1338.61	-0.228089	0.00358672	0.008823	1628.62	0.100767	0.216584	0.341276	1445.95	-0.129816	0.0616615	0.095677	1743.82	0.128795	0.320985	0.6321	1619.97	-0.0227493	0.868464
ENSMUSG00000006585	48	37	43	42	99	73	88	78	6	16	7	15	40	32	65	67	75	123	80	96	135	124	96	92	74	47	128	129	80	63	27.0624	-1.78611	1.86817e-08	1.07745e-07	59.3567	-0.594427	0.0017885	0.00561736	43.7393	-2.47641	5.99272e-16	3.55486e-15	76.9382	0.0485171	0.772961	0.921803	57.5029	-0.614304	0.00154627
ENSMUSG00000006586	2294	1985	1736	1874	1266	987	1013	854	896	1106	719	342	533	584	5549	6310	8101	7362	3695	3101	2856	2108	2570	3671	2913	3585	1799	1725	1267	1243	1461.57	-0.928227	2.03415e-29	6.23994e-28	4132.24	-1.46949	1.40139e-32	5.71642e-31	3791.89	-2.40727	2.25114e-69	6.52229e-68	4968.71	-0.778909	0.00071223	0.00871944	2587.82	-0.535605	0.0169153
ENSMUSG00000006587	13	16	10	5	1	0	0	0	1	2	1	0	0	1	0	0	0	0	0	0	0	0	3	0	5	3	1	0	0	0	6.27939	-1.85927	0.00018919	0.000606785	5.87656	3.01399	1.0905e-09	8.91149e-09	0.662745	1.62956	0.0276635	-	1.50237	0.677071	0.0152286	-	6.94671	1.2573	0.000977134
ENSMUSG00000006589	167	178	119	111	164	123	158	93	48	72	47	32	64	44	170	146	202	339	157	188	301	241	330	229	226	109	132	278	156	109	100.679	-1.14449	5.44922e-12	4.57995e-11	169.416	-0.230708	0.119267	0.212603	128.265	-1.38711	8.89728e-14	4.61722e-13	207.597	0.182082	0.319919	0.631363	173.422	-0.398525	0.026923
ENSMUSG00000006599	713	602	561	436	719	433	617	395	488	710	390	331	540	478	539	453	593	530	545	407	530	314	595	454	542	452	564	361	306	367	542.063	0.0516954	0.623188	0.713373	554.055	0.393595	0.0112334	0.0286464	527.431	0.447104	0.00720484	0.0136678	521.949	0.0825793	0.651961	0.86811	540.972	0.312157	0.0429426
ENSMUSG00000006611	24	22	10	13	49	25	18	30	19	37	21	40	42	50	19	29	17	19	27	28	44	44	34	26	38	25	48	62	40	25	20.309	0.704287	0.0198732	0.0407034	18.9812	-0.0479499	0.886219	0.928762	23.6333	0.676175	0.0616964	0.0957107	26.5082	0.519298	0.0637406	0.250755	23.1111	-0.592858	0.0282231
ENSMUSG00000006638	35	8	22	5	23	6	44	0	1	1	0	2	2	0	3	8	7	4	9	9	4	1	15	8	8	4	7	13	4	6	9.25128	-2.2871	1.53177e-05	5.85825e-05	11.8166	1.34866	0.00319859	0.00943494	3.09788	-1.67306	0.0180253	0.0316601	6.99015	0.444066	0.191281	0.482294	12.677	0.757396	0.0436346
ENSMUSG00000006641	350	230	228	229	279	251	312	261	124	183	120	159	245	187	303	355	390	531	368	398	534	455	411	465	425	174	372	526	353	229	201.323	-0.659317	3.341e-06	1.42166e-05	314.41	-0.288109	0.0195154	0.0463262	261.688	-0.958925	2.3766e-14	1.28205e-13	367.412	0.0109412	0.948373	0.983191	299.614	-0.279205	0.128657
ENSMUSG00000006642	4	7	2	4	7	2	2	3	4	5	1	1	4	2	4	1	3	3	7	3	2	1	4	2	5	4	3	9	6	0	3.63415	-0.124067	0.807238	0.865168	3.5157	0.613665	0.201161	0.322303	2.93659	0.567864	0.376417	0.45913	3.33105	0.277982	0.421587	-	3.99689	0.181007	0.640793
ENSMUSG00000006649	2	0	1	1	0	1	0	0	4	3	4	1	1	7	1	0	1	0	0	0	5	0	0	0	0	0	0	0	0	0	2.29158	1.12936	0.0361632	0.0688689	0.780245	0.36415	0.432868	0.571204	2.24445	2.10828	0.00352353	0.0070449	0.25005	-0.152416	0.325466	-	0.518525	0.425535	0.110102
ENSMUSG00000006651	4182	3812	2694	2884	6011	4048	5222	4345	5427	7059	4090	4944	8488	6070	3516	3033	4682	7131	5464	5230	7992	6119	5155	6133	4464	2043	4359	7996	4429	2721	4269.74	0.892929	1.18251e-49	9.17255e-48	3796.74	-0.0868518	0.43552	0.573579	4936.29	0.801131	1.08986e-10	4.61564e-10	4282.01	0.0876232	0.639959	0.860836	3735.7	-0.165546	0.352284
ENSMUSG00000006673	1472	1562	1032	1103	1477	1198	1332	1212	1185	1516	922	780	1013	1037	1588	1690	2080	2815	1554	1630	2090	1689	1829	1919	1657	1180	1607	1815	1161	909	1226.45	0.0952571	0.251526	0.353152	1593.39	-0.338243	4.19101e-05	0.000183195	1586.53	-0.245971	0.000412936	0.000947347	1791.17	-0.149945	0.0858557	0.302252	1429.26	-0.175793	0.0780914
ENSMUSG00000006675	478	480	331	360	502	373	426	399	434	594	376	336	534	404	199	188	254	437	232	273	389	344	458	494	342	203	301	432	259	176	429.251	0.373665	7.79311e-06	3.13004e-05	339.066	0.946533	7.41402e-13	8.36388e-12	363.666	1.32684	1.5026e-20	1.11315e-19	309.008	0.587272	0.000727705	0.00885957	382.044	0.331434	0.027294
ENSMUSG00000006676	1076	893	579	634	1130	754	940	751	783	1045	668	607	953	729	673	619	872	1197	842	820	1136	974	1076	1038	821	444	733	1171	663	543	790.741	0.275589	0.00942793	0.0210856	790.52	0.232078	0.0282455	0.0638095	821.248	0.507742	1.2114e-10	5.11484e-10	807.172	0.132058	0.333638	0.644871	785.482	0.101223	0.507182
ENSMUSG00000006678	150	132	103	126	143	108	132	99	91	92	65	64	86	83	163	199	259	136	248	201	186	128	138	113	149	138	178	135	93	131	105.697	-0.421561	0.00762407	0.0174434	156.988	-0.289566	0.234322	0.36309	137.633	-0.707148	0.0170765	0.0301346	164.513	-0.290382	0.264892	0.575342	131.426	0.0525007	0.796676
ENSMUSG00000006699	9726	8227	7236	7151	7965	6559	7043	6081	6275	8860	5044	3911	6066	4904	9409	9198	10969	14530	9386	9200	11824	9725	10765	9598	10388	6898	8197	8933	7016	5088	7304.77	-0.0888812	0.118799	0.190199	9272.15	-0.130396	0.0393904	0.0845634	8690.24	-0.221412	0.000495078	0.00112378	9994.26	-0.0756626	0.371238	0.677836	8569.68	-0.0435702	0.598493
ENSMUSG00000006705	323	339	271	292	350	286	292	263	239	328	179	208	277	270	457	497	656	851	404	456	575	496	466	467	418	306	438	501	310	246	274.808	-0.127924	0.260002	0.362365	435.807	-0.661012	4.72709e-11	4.49891e-10	416.845	-0.795055	8.86241e-16	5.21438e-15	496.763	-0.397297	6.35711e-05	0.00115101	352.427	-0.246419	0.0315255
ENSMUSG00000006711	666	389	280	311	502	367	417	360	294	412	220	197	255	288	343	282	355	429	381	370	424	272	497	422	450	285	518	426	326	312	349.315	-0.196038	-	-	374.746	0.471374	0.00705337	0.0190064	326.048	0.286429	0.0184853	0.0323837	377.695	0.351371	0.00244104	0.0234127	397.86	0.129276	-
ENSMUSG00000006715	33	32	20	32	24	35	49	30	18	43	41	21	30	26	28	30	34	61	50	49	84	66	40	27	50	31	21	41	26	24	31.4083	0.39148	0.22634	0.324095	32.4226	-0.044975	0.849404	0.905338	35.7606	0.370891	0.255722	0.331242	36.8172	0.122333	0.614621	0.845686	32.6876	-0.155248	0.546921
ENSMUSG00000006717	108	134	64	80	153	130	182	106	135	254	137	128	162	128	54	60	116	133	82	112	164	81	121	79	103	56	105	142	107	68	128.33	1.00863	2.68713e-07	1.34151e-06	90.3781	0.41188	0.0516422	0.106535	129.666	1.44319	7.41646e-12	3.40133e-11	86.1513	0.141682	0.482554	0.763292	90.3068	0.264398	0.180544
ENSMUSG00000006720	32	43	20	19	45	36	34	43	18	13	8	8	26	31	74	54	86	84	115	76	126	51	40	33	46	29	64	52	38	51	20.7035	-0.810943	0.017769	0.0369698	48.3147	-1.0365	6.94848e-06	3.4441e-05	42.783	-1.93803	7.03285e-11	3.02505e-10	54.3138	-0.780336	0.000159679	0.00251656	31.8038	-0.19947	0.43011
ENSMUSG00000006724	1	1	3	1	0	1	0	0	0	3	0	1	2	1	3	4	5	2	1	3	2	1	3	2	3	3	3	3	0	1	1.20305	-0.217396	0.676513	-	2.50584	-0.517138	0.30394	0.441373	2.17737	-0.925139	0.202777	0.271649	3.21646	-0.098068	0.776656	-	2.16734	-0.283159	0.462687
ENSMUSG00000006728	720	694	497	518	824	642	747	625	277	379	256	326	426	322	890	776	972	1319	1016	937	1290	1146	1088	1072	829	507	781	1203	664	492	458.217	-0.796145	8.13618e-21	1.42624e-19	764.55	-0.389591	1.05866e-06	5.95601e-06	629.612	-1.1886	3.77532e-35	4.90842e-34	900.211	-0.0560393	0.639275	0.860765	709.302	-0.318584	0.00752202
ENSMUSG00000006731	1125	1006	729	815	652	574	612	547	452	666	355	250	350	277	818	842	1126	1748	921	939	1235	990	1368	1373	1024	553	648	1021	645	455	702.904	-0.718072	1.18216e-19	1.8906e-18	984.56	0.0407288	0.697633	0.795695	776.151	-0.68056	5.22486e-08	1.80012e-07	1052.27	0.0669409	0.67499	0.881382	958.738	-0.0196568	0.894289
ENSMUSG00000006732	255	201	156	125	168	163	166	131	138	155	75	86	118	103	143	133	169	230	142	149	250	205	208	230	212	104	139	228	137	92	150.483	-0.379532	0.0332925	0.0640882	172.606	0.423395	0.00152705	0.0048563	142.121	0.0387773	0.800476	0.84514	173.189	0.280891	0.0473018	0.205659	179.492	0.137951	0.408102
ENSMUSG00000006736	568	506	369	378	631	401	490	373	368	453	284	285	370	326	448	426	511	747	499	432	697	587	622	723	573	247	515	766	360	282	405.945	-0.107346	0.195845	0.28749	479.361	0.0879492	0.301825	0.439021	441.777	-0.0195161	0.837327	0.875433	515.276	0.123782	0.474636	0.758022	476.461	-0.0358282	0.838888
ENSMUSG00000006740	6894	4533	4870	4313	6858	4095	5010	3587	8488	11181	7460	5518	8839	9336	3353	4572	5158	4165	4299	3439	3135	2023	2937	2760	2730	3789	4429	2468	1710	2872	6836.19	0.998116	3.67936e-17	4.82758e-16	4762.04	0.511178	0.00463335	0.0130731	6760.88	1.51229	1.85785e-15	1.0699e-14	3753.08	-0.245059	0.331975	0.643012	4186.94	0.744167	0.00199367
ENSMUSG00000006763	180	154	149	139	153	135	164	143	117	146	110	102	129	134	233	232	299	442	212	239	304	249	217	238	186	156	220	208	134	104	140.007	-0.125649	0.360705	0.471829	215.786	-0.607432	1.79257e-07	1.12224e-06	206.444	-0.73917	2.58248e-08	9.13434e-08	241.414	-0.405276	0.00232895	0.0225547	174.219	-0.175314	0.213899
ENSMUSG00000006764	12	17	11	13	12	15	11	17	6	9	11	7	7	2	15	8	10	18	8	7	14	4	16	23	21	13	6	16	8	7	11.2342	-0.339985	0.379269	0.490532	12.931	0.332571	0.321579	0.460352	10.7906	-0.017267	0.968374	0.977332	15.4039	0.520382	0.0720587	0.272601	15.4474	-0.232997	0.432145
ENSMUSG00000006777	1	0	0	1	0	0	1	2	7	8	6	0	2	0	0	4	3	1	0	2	3	1	1	3	0	1	0	1	0	0	3.4815	2.16021	4.46865e-05	0.000158254	1.21302	-0.558978	0.246485	0.377494	4.65387	1.81404	0.00300386	0.00606433	1.64634	-0.13872	0.638711	-	0.838191	-0.220706	0.480155
ENSMUSG00000006782	12370	6834	6336	4814	21579	9988	12484	8149	22233	29745	15968	24869	36021	26210	830	921	1284	1821	683	898	1261	905	4237	2667	2161	1381	3724	3641	2174	1948	14041.5	1.73394	6.0623e-20	9.92977e-19	4554.06	2.8572	4.41279e-55	5.28966e-53	11982.2	4.71488	0	0	1844.69	1.13718	1.20093e-09	7.19217e-08	5004.15	1.57976	9.08932e-13
ENSMUSG00000006784	5	2	6	2	2	1	1	1	6	4	7	3	4	10	8	4	9	10	8	0	2	13	7	6	4	2	0	6	5	1	4.80851	0.583256	0.24151	0.341732	5.45914	-0.531456	0.229146	0.356642	6.80633	0.0945253	0.850079	0.885635	5.89214	-0.35218	0.298195	-	4.07949	-0.0669419	0.862876
ENSMUSG00000006800	1431	1209	835	922	2813	2029	2665	2193	765	1114	515	1189	1597	1048	484	460	624	897	1836	1670	2585	1904	1431	1014	805	546	2234	2949	1649	1494	927.535	-0.28367	0.0133224	0.0285969	859.707	1.14705	1.07229e-34	4.78342e-33	687.614	0.863092	1.30336e-12	6.27668e-12	756.38	0.714828	3.95044e-06	0.000102692	990.619	0.396374	0.0102085
ENSMUSG00000006818	3445	3002	2461	2561	3873	2827	3064	2823	2532	3456	2117	1703	2548	2564	1595	1727	2032	3112	1932	1918	2540	2452	2603	3002	2889	1582	2587	3372	2413	1561	2737.35	0.101402	0.0236087	0.0474816	2482.87	0.768407	3.7609e-20	7.59919e-19	2373.94	0.869755	5.72907e-21	4.31459e-20	2256.85	0.394913	0.00170311	0.017609	2646.02	0.365957	0.00130656
ENSMUSG00000006850	45	44	36	37	55	55	37	42	69	90	67	70	105	118	28	30	25	51	42	48	67	47	61	57	46	35	31	57	29	29	56.11	1.05801	2.20689e-08	1.26206e-07	36.8861	0.570107	0.0103055	0.0265471	54.8956	1.65518	8.75728e-14	4.5494e-13	41.0018	0.64404	0.00254397	0.0241553	44.0255	-0.103708	0.596388
ENSMUSG00000006906	346	344	230	258	335	299	349	315	197	301	181	210	298	200	366	291	467	617	508	453	734	521	405	412	393	227	361	515	286	251	256.917	-0.188845	0.0752428	0.128841	347.887	-0.22981	0.0329259	0.0726035	319.652	-0.422206	0.000439358	0.00100536	381.964	-0.115383	0.328743	0.639987	316.581	-0.102122	0.3659
ENSMUSG00000006920	341	317	284	275	439	367	451	363	330	472	298	333	529	443	450	395	508	718	475	465	592	560	490	554	430	273	473	624	383	283	328.015	0.448507	3.47051e-06	1.47286e-05	393.265	-0.432481	5.64891e-06	2.84556e-05	433.216	0.013124	0.887852	0.915319	461.272	-0.0998963	0.400241	0.698741	358.548	-0.3131	0.013805
ENSMUSG00000006930	566	639	506	551	7591	6257	7813	6740	429	425	248	1171	1824	1524	1303	886	1472	2795	6108	6770	9675	7599	1271	1175	919	602	6268	9896	5579	4153	469.093	-0.437644	0.00550343	0.0130091	990.311	-1.07825	8.03411e-09	5.97103e-08	926.853	-1.53116	9.29091e-12	4.22822e-11	1218.54	-0.476526	0.0105507	0.0718345	746.655	-0.573918	2.4612e-05
ENSMUSG00000006931	77	102	102	71	133	97	158	136	103	121	77	118	190	166	155	169	164	267	144	194	264	178	173	133	142	46	132	220	107	107	93.1141	0.346241	0.101404	0.166154	131.907	-0.732823	0.000135434	0.00053972	141.69	-0.397906	0.011983	0.0218348	148.052	-0.469423	0.0256406	0.136542	100.963	-0.197592	0.426708
ENSMUSG00000006932	18640	17478	14792	14708	16952	13642	15827	12768	10723	14047	9220	4861	6825	7176	16824	16567	21021	26753	17588	17239	23222	17519	24106	22078	20780	12838	17783	19900	14283	10593	13866.1	-0.343994	2.51884e-08	1.4284e-07	17895.5	0.0181859	0.743274	0.830826	15501.2	-0.328394	7.92584e-12	3.62727e-11	19577.1	0.110561	0.0566655	0.232443	17679.2	-0.0827288	0.266904
ENSMUSG00000006941	904	1183	662	699	797	644	971	657	562	725	427	421	696	433	874	590	1050	1588	1025	896	1504	1276	1359	1263	1041	524	819	1424	763	503	710.602	-0.39271	0.00644128	0.0150163	904.629	0.0959214	0.574732	0.697467	766.639	-0.299321	0.0627852	0.0972839	983.907	0.162288	0.36364	0.671359	913.111	-0.0636641	0.717772
ENSMUSG00000006948	0	0	1	0	1	3	3	5	0	0	0	0	0	0	0	0	0	0	0	1	0	1	1	0	0	0	3	9	3	3	0.154723	-0.142731	0.565634	-	0.15953	0.174726	0.455021	-	0	-	-	-	0.106884	0.0590809	0.541881	-	0.247956	0.0260325	0.88394
ENSMUSG00000006958	54	60	40	43	44	48	56	51	33	29	27	41	65	77	66	77	90	98	60	85	91	87	98	68	60	64	52	69	43	39	39.9168	-0.494042	0.0355839	0.0679125	63.6075	-0.428048	0.0142364	0.0352331	55.7484	-0.943374	3.5851e-05	9.38585e-05	76.8239	-0.0386441	0.840031	0.946293	59.5005	-0.363527	0.0735858
ENSMUSG00000006998	1262	1307	942	1029	1265	970	1261	888	830	1220	661	511	994	730	1392	1207	1664	2754	1486	1297	2153	1943	1698	2028	1683	656	1333	1922	1115	787	1005.16	-0.154642	0.0644481	0.112949	1371	-0.269969	0.0211675	0.0496867	1273.38	-0.429628	0.000937338	0.00204472	1546.37	-0.0699533	0.71903	0.90016	1266.31	-0.177006	0.350495
ENSMUSG00000007021	1901	1848	1203	1413	2331	2122	2368	2251	946	1338	705	630	981	749	1143	1105	1538	2109	1513	1945	2511	1951	2178	2182	1758	1046	2270	3113	1793	1125	1281.27	-0.490978	8.30062e-08	4.44517e-07	1500.64	0.436638	5.28964e-07	3.10466e-06	1195.73	-0.0561564	0.527198	0.605702	1578.32	0.413389	0.000230659	0.00348698	1633.03	0.0237887	0.841587
ENSMUSG00000007029	543	439	366	368	564	335	431	412	299	399	189	219	347	256	508	541	723	913	630	588	748	655	779	676	478	360	526	678	409	288	357.269	-0.358059	0.00102365	0.00284972	525.35	-0.321017	3.72531e-05	0.000164123	466.339	-0.68253	1.74497e-09	6.77585e-09	598.781	-0.0874977	0.506587	0.780224	481.808	-0.214989	0.105589
ENSMUSG00000007030	2	0	0	2	0	2	2	1	0	1	1	2	4	1	2	0	0	0	1	0	3	2	0	0	0	0	4	2	1	1	0.837508	-0.103121	0.832424	-	0.809492	0.224758	0.584839	0.705198	0.640361	0.253204	0.722081	-	0.281136	-0.11162	0.402295	-	0.516732	0.3427	0.159065
ENSMUSG00000007033	10	6	2	4	6	3	10	7	15	10	11	14	18	20	12	5	13	23	9	12	11	16	9	11	18	9	8	8	11	9	8.44356	1.10824	0.0109796	0.0240908	8.36296	-0.745027	0.0698271	0.137911	12.4393	0.406125	0.33855	0.42024	12.0235	0.0257113	0.935373	0.979632	8.23667	-0.664763	0.0668547
ENSMUSG00000007034	2	0	0	1	1	1	1	0	0	0	0	0	1	2	0	0	1	0	1	0	0	0	0	1	0	1	0	1	1	1	0.372014	-0.398457	0.298239	-	0.487564	0.317702	0.417981	-	0.112565	-0.215587	0.611315	-	0.41506	0.097027	0.603308	-	0.637817	0.0877755	0.752631
ENSMUSG00000007035	1	5	6	9	3	12	4	11	1	2	0	0	2	5	3	4	6	10	12	8	6	10	9	7	10	6	13	11	4	12	3.42366	-1.12851	0.0370052	0.0702298	5.52164	0.212982	0.649174	0.758036	3.05722	-1.41923	0.0361155	0.0593806	6.6858	0.421967	0.205579	0.502444	6.69599	-0.224036	0.555916
ENSMUSG00000007036	482	411	278	301	544	385	348	356	326	458	276	269	421	354	220	200	330	463	277	286	480	335	536	409	423	214	350	511	302	220	351.42	0.138989	0.157987	0.241101	327.414	0.60615	3.19894e-06	1.67481e-05	320.199	0.750452	2.16732e-08	7.71058e-08	334.688	0.507329	0.00116283	0.0130356	366.465	0.0871888	0.534641
ENSMUSG00000007038	1037	799	720	631	969	587	869	602	871	1180	820	554	804	702	476	635	799	1004	526	656	775	630	974	774	615	390	531	781	439	338	855.738	0.466999	1.10417e-06	5.04206e-06	748.788	0.448062	0.000155103	0.000609892	836.338	0.917427	1.34338e-12	6.46145e-12	679.236	0.0434312	0.78021	0.924001	721.269	0.4034	0.00437518
ENSMUSG00000007039	198	219	199	166	157	165	209	170	25	55	29	54	63	37	535	399	679	1146	677	590	1210	798	696	558	492	216	366	804	391	335	120.744	-2.18228	2.57829e-26	6.69595e-25	398.695	-1.38754	4.04431e-15	5.60836e-14	335.275	-3.61014	6.69483e-51	1.32191e-49	549.374	-0.312731	0.127954	0.383811	319.525	-1.00389	3.01493e-07
ENSMUSG00000007041	187	221	191	149	135	115	153	127	49	45	28	81	84	59	157	159	238	326	221	198	356	258	355	220	268	134	160	301	178	163	118.373	-1.93998	7.1991e-21	1.27143e-19	197.309	0.11837	0.425257	0.564055	123.672	-1.8667	7.14743e-22	5.56741e-21	221.965	0.276625	0.100238	0.332509	207.73	-0.151434	0.407445
ENSMUSG00000007050	168	209	157	156	143	178	166	172	68	117	69	54	75	77	283	275	375	576	321	356	414	367	306	426	264	169	299	432	243	148	130.11	-0.834253	9.70048e-07	4.46319e-06	256.802	-0.757947	5.71404e-08	3.80138e-07	219.211	-1.61308	9.00787e-25	7.90943e-24	318.538	-0.199969	0.256301	0.565439	222.678	-0.510576	0.00736325
ENSMUSG00000007080	46	46	25	47	73	42	39	58	16	26	8	12	27	15	96	94	118	160	136	101	139	134	99	87	87	43	85	65	44	49	28.8854	-1.04326	0.000648861	0.00188254	73.5107	-1.15125	1.34693e-10	1.22636e-09	63.8016	-2.25493	6.4311e-21	4.83025e-20	93.7518	-0.408812	0.00714603	0.0534953	56.9247	-0.686063	0.0011018
ENSMUSG00000007097	18682	16988	10880	12086	17971	12358	13539	12002	22300	31389	17961	15682	24525	19432	4904	8227	6464	7328	6135	6861	9410	6495	12744	10287	8888	6120	12632	13237	8129	6208	18382.4	0.895709	7.20032e-25	1.68371e-23	10962.1	1.32255	3.73385e-12	3.9393e-11	15414.7	2.2259	2.84058e-25	2.53755e-24	8059.09	0.528465	0.00648502	0.0499398	11853.7	0.788	1.05798e-12
ENSMUSG00000007107	0	1	0	2	1	0	1	1	0	0	1	0	2	0	3	4	3	1	2	1	4	3	0	1	2	0	2	1	1	0	0.623093	-0.159708	0.710988	-	1.78438	-0.68458	0.175686	0.290293	1.68169	-1.26212	0.0943773	0.139273	1.7852	-0.46714	0.132788	-	0.751853	0.0429062	0.8808
ENSMUSG00000007122	7	7	8	8	7	5	4	3	5	5	6	8	9	9	10	13	14	18	7	6	7	4	17	13	8	11	2	2	6	9	6.63319	-0.230709	0.601647	0.696044	10.2658	-0.467209	0.186798	0.304205	9.46859	-0.761536	0.0863566	0.128633	12.8065	-0.0105269	0.971608	0.989701	9.74177	-0.388859	0.25003
ENSMUSG00000007207	1357	1499	984	1250	659	737	778	666	100	133	62	105	158	121	1844	1563	2515	3418	1350	1288	1894	1533	3093	2928	2708	1090	891	1750	985	760	719.099	-3.4568	1.31659e-117	7.47825e-115	1699.31	-0.514895	2.54436e-05	0.000115239	1142.26	-4.01127	4.13884e-163	4.72651e-161	2276.58	0.184959	0.290232	0.604414	1754.54	-0.671477	0.000239245
ENSMUSG00000007209	2	0	0	0	6	4	8	6	0	0	0	1	5	1	1	1	0	3	13	11	13	7	1	0	2	1	8	11	6	7	0.21864	-0.189039	0.500581	-	0.744122	-0.272855	0.541382	0.669901	0.565506	-1.01686	0.156035	-	1.09001	-0.0197731	0.944225	-	0.699711	-0.155865	0.58794
ENSMUSG00000007216	55	68	43	53	103	76	97	67	42	65	41	34	51	56	100	102	138	217	156	158	215	159	107	140	91	42	80	187	107	55	51.3944	0.0323901	0.874627	0.917402	89.5242	-0.966533	3.8205e-08	2.60281e-07	90.0014	-0.951644	5.0627e-07	1.59949e-06	110.068	-0.369169	0.0768724	0.283712	70.871	-0.516219	0.0260402
ENSMUSG00000007279	74	46	42	38	23	38	39	52	176	247	142	15	18	14	33	77	59	29	28	28	40	24	66	45	61	47	45	58	35	53	110.659	2.05856	4.86741e-38	2.3807e-36	50.3437	0.186251	0.584984	0.705226	120.904	2.17646	5.04062e-09	1.88895e-08	53.5676	0.163052	0.589272	0.830705	51.3178	0.0163814	0.939099
ENSMUSG00000007338	573	479	364	354	380	299	370	236	307	405	240	174	229	174	307	290	443	594	341	345	485	429	508	456	437	189	335	551	291	231	374.858	-0.282142	0.001479	0.00398443	414.812	0.440754	1.19393e-05	5.71911e-05	352.568	0.159452	0.142542	0.199997	383.424	0.088328	0.578728	0.825421	405.307	0.346732	0.0261003
ENSMUSG00000007379	32	27	23	14	23	23	35	11	12	11	11	6	8	18	44	48	55	46	53	31	65	41	57	42	60	36	35	38	49	27	17.8403	-0.770155	0.0199931	0.0409253	34.8318	-0.686721	0.00673826	0.018258	29.935	-1.51826	5.24463e-06	1.50658e-05	48.4394	0.117758	0.594494	0.83438	34.8832	-0.770131	0.00120691
ENSMUSG00000007411	1655	1632	1008	1327	1392	1189	1436	1237	844	1082	621	592	863	745	1775	1566	2308	3050	2025	1843	2541	1778	2049	1740	1635	992	1708	1927	1309	1061	1121.93	-0.532546	9.61347e-07	4.42778e-06	1705.34	-0.297462	0.00380417	0.010976	1457.46	-0.837805	3.21438e-24	2.77009e-23	1809.3	-0.287408	0.00166403	0.017293	1455.86	0.00132082	0.990873
ENSMUSG00000007415	1839	1795	1503	1555	1673	1704	1526	1541	1621	2187	1293	962	1521	1422	1347	1454	1608	2106	1395	1514	1909	1650	1803	2083	2031	1508	1614	2003	1452	1061	1657.58	0.197587	0.00847215	0.0191327	1639.43	0.354851	6.8803e-05	0.000288671	1647.23	0.552535	2.17145e-11	9.64825e-11	1733.8	0.340576	0.0115275	0.0769418	1747.89	0.0128488	0.923174
ENSMUSG00000007440	9611	9122	7428	8137	4402	3929	3868	3839	3290	4803	2542	1289	1991	1663	12533	13274	16907	19888	7529	7193	9331	6540	14912	14562	14727	11088	6019	6056	4994	4020	6144.74	-1.10561	7.37727e-41	4.13691e-39	11589.3	-0.542353	1.47271e-13	1.78396e-12	9287.76	-1.65474	2.62286e-105	1.39183e-103	14496.7	-0.0124084	0.906068	0.9717	10945	-0.511933	2.40345e-06
ENSMUSG00000007457	0	0	0	0	1	0	0	0	0	0	0	0	0	0	0	2	0	0	3	1	2	0	0	0	0	0	0	0	0	0	0	-	-	-	0.274938	-0.23198	0.396663	-	0.300744	-0.394856	0.461546	-	0.29093	-0.11363	0.397788	-	0	-	-
ENSMUSG00000007458	1761	1333	1187	1165	1641	1231	1254	1271	1735	2029	1380	1402	1826	2104	989	955	1209	1429	898	1096	1341	912	1518	1014	1033	967	1250	1155	849	674	1500.21	0.534704	4.22004e-10	2.93818e-09	1246.79	0.551271	2.6612e-12	2.8476e-11	1432.85	1.08781	4.63958e-39	6.84303e-38	1126.32	0.136398	0.354185	0.663181	1234.9	0.406337	0.0053183
ENSMUSG00000007476	527	372	302	336	721	454	519	421	512	704	330	461	626	482	332	370	467	694	410	477	648	562	487	565	467	285	548	719	421	309	429.66	0.589975	7.00281e-06	2.83461e-05	408.414	0.0509986	0.670848	0.775051	475.994	0.643651	2.82014e-06	8.34545e-06	442.276	0.111163	0.396519	0.695585	404.132	-0.0531244	0.69097
ENSMUSG00000007480	13	9	14	14	30	18	12	8	7	10	2	10	14	6	4	6	11	1	11	14	17	16	17	7	9	10	23	15	19	11	9.51271	-0.69251	0.100612	0.16509	9.63186	1.10407	0.0119382	0.0302229	5.82841	0.453441	0.468397	0.549922	8.35998	0.575096	0.0963613	0.324139	11.7567	0.31491	0.346152
ENSMUSG00000007564	6551	6263	4739	4961	6547	4955	5949	4579	3779	4982	2759	2304	3319	2919	5627	5041	6276	10258	6243	5911	8774	6691	8278	10358	6897	3201	5958	9214	4894	3401	4698.44	-0.371316	4.44952e-10	3.08818e-09	6008.83	0.0655521	0.483068	0.617551	5143.9	-0.306821	0.00538546	0.010454	6669.73	0.180958	0.349705	0.658355	6121.57	-0.115782	0.542623
ENSMUSG00000007570	124	91	75	90	74	92	97	102	70	105	73	59	65	61	114	100	154	211	135	122	196	160	139	149	133	79	109	169	113	68	87.7466	-0.00406449	0.980217	0.987451	113.938	-0.268793	0.0598871	0.121019	110.293	-0.277788	0.0783847	0.1182	129.595	-0.0493262	0.729799	0.904754	106.356	-0.204768	0.181097
ENSMUSG00000007589	49	57	40	49	68	74	80	67	37	49	29	41	48	40	78	48	84	100	68	62	106	83	68	68	98	30	61	110	67	35	43.3061	-0.159031	0.460341	0.568603	60.774	-0.328652	0.0912131	0.171499	56.439	-0.499499	0.0207312	0.0359665	68.9378	-0.0938824	0.683598	0.8856	55.2631	-0.199918	0.409141
ENSMUSG00000007591	0	2	3	0	1	2	5	0	0	0	1	2	1	1	4	1	4	4	2	6	3	6	3	0	5	2	2	1	1	3	0.902731	-0.316578	0.48448	-	2.14326	-0.495951	0.329153	0.468584	1.75827	-1.40885	0.0596791	0.0929283	2.80979	-0.0797114	0.813142	-	1.87482	-0.209446	0.548061
ENSMUSG00000007594	1268	667	537	471	1693	1033	1108	977	1226	1789	1030	1018	1675	1202	98	102	75	128	153	168	166	119	348	142	122	134	518	436	278	239	980.925	1.06091	3.13728e-07	1.54868e-06	433.17	2.9299	3.42218e-36	1.67165e-34	731.284	4.1599	9.05626e-132	6.75002e-130	142.2	0.808433	0.00208057	0.0207162	453.795	1.84056	8.32327e-12
ENSMUSG00000007603	331	292	153	224	390	304	411	352	216	256	209	193	253	226	290	224	380	442	499	422	550	439	413	367	301	188	366	490	271	240	234.933	0.0965012	0.581597	0.67887	279.217	-0.107075	0.479877	0.614236	276.541	-0.016376	0.907497	0.930366	313.564	0.0602448	0.646565	0.865143	271.069	-0.155484	0.338525
ENSMUSG00000007610	348	294	198	248	235	164	187	144	190	223	151	95	131	166	157	190	198	351	167	160	183	142	352	324	252	156	199	210	181	124	228.403	-0.323791	0.006924	0.0160207	243.736	0.597383	3.96853e-05	0.000174015	201.798	0.281101	0.0833643	0.124775	238.385	0.395589	0.014581	0.0913275	262.458	0.192179	0.168978
ENSMUSG00000007613	1076	670	844	724	1490	712	1016	900	815	1181	631	942	1374	1240	1313	1357	1776	1267	1558	1265	1313	738	967	669	955	919	1225	824	820	810	832.231	0.238062	0.121269	0.193485	1104.49	-0.489425	0.0138505	0.0344263	1148.71	-0.264185	0.185686	0.251877	1159.96	-0.469507	0.0443071	0.197737	856.646	0.0383871	0.862904
ENSMUSG00000007617	1287	939	977	741	1359	855	940	780	884	1234	667	652	854	775	970	927	1211	1131	1209	997	985	612	951	761	970	938	1124	729	639	802	935.544	0.0898766	0.466899	0.574625	1011.99	0.176688	0.212898	0.336882	985.775	0.268146	0.0455736	0.0729781	990.046	-0.040771	0.841151	0.946732	947.669	0.219704	0.277892
ENSMUSG00000007646	79	59	45	37	68	49	84	52	44	69	35	21	47	43	67	51	83	114	84	77	96	57	85	73	67	46	65	49	47	42	50.398	0.0340395	0.871116	0.915189	63.3094	-0.192796	0.295357	0.431927	61.6638	-0.162857	0.402488	0.485119	70.5072	-0.0553634	0.741873	0.910314	59.0215	-0.12462	0.502464
ENSMUSG00000007653	2488	1638	1817	1607	3084	1589	2425	2413	5087	6146	4311	1607	2423	2498	749	1142	1259	995	1464	1356	1054	700	937	1032	889	1225	1547	1189	747	1298	3368.57	1.63668	1.95416e-38	9.83112e-37	1501.12	1.09758	1.67262e-08	1.18971e-07	3179	2.74495	1.20899e-39	1.81052e-38	1057.92	0.150341	0.552827	0.809969	1485.72	0.877011	0.000193601
ENSMUSG00000007655	344	263	282	269	527	357	396	326	256	361	187	227	329	274	207	338	272	308	263	340	372	362	377	214	451	275	480	444	304	316	274.133	0.0515278	0.692767	0.77377	287.179	0.315505	0.109256	0.1986	273.751	0.364766	0.0965139	0.142029	307.924	0.307199	0.208201	0.506326	306.921	-0.0195626	0.929728
ENSMUSG00000007656	4493	3272	3297	2762	3804	2289	2686	2171	1449	1944	1184	1116	1777	1660	4301	4376	5226	4759	4843	3920	4533	2761	4895	3847	4521	3646	3553	2743	2542	2169	2513.82	-0.981401	2.14373e-22	4.1941e-21	3989.98	-0.155999	0.284222	0.419822	3073.9	-1.13966	2.6022e-14	1.40027e-13	4449.89	-0.00468275	0.977928	0.991555	3781.76	-0.137982	0.344292
ENSMUSG00000007659	690	624	440	484	1003	749	834	706	709	1051	521	764	1041	939	835	655	1014	1661	1070	1083	1633	1282	963	1007	836	402	798	1387	758	542	631.591	0.612854	6.25838e-11	4.76015e-10	746.432	-0.536098	4.84461e-05	0.000209145	863.413	0.0680996	0.661601	0.727218	869.479	-0.21014	0.222381	0.524334	648.388	-0.300436	0.0441984
ENSMUSG00000007670	718	647	487	516	748	613	571	562	555	658	368	321	617	420	756	775	957	1545	996	922	1435	1151	911	1177	890	553	827	1250	689	484	549.148	0.0202224	0.818161	0.87448	755.605	-0.424374	2.90106e-05	0.000130188	740.017	-0.407088	0.00164883	0.00346369	908.981	-0.025582	0.861279	0.95448	710.314	-0.380374	0.0042875
ENSMUSG00000007682	3037	1613	1667	1123	1607	679	853	537	1900	2990	1441	1104	1274	883	48	57	140	52	63	49	51	30	380	199	406	334	225	128	106	127	1893.15	0.361423	0.085615	0.143901	1023.68	4.44007	1.99847e-50	1.97213e-48	1087.61	5.04441	9.97997e-57	2.24526e-55	211.931	1.77727	1.83056e-09	1.05179e-07	1102.72	2.24614	1.10515e-17
ENSMUSG00000007721	338	349	216	226	288	302	315	235	169	193	155	94	156	122	283	226	424	569	382	320	693	481	469	423	377	122	244	509	269	199	227.349	-0.48134	0.000565335	0.0016624	311.927	-0.0650561	0.661016	0.767369	263.666	-0.544805	0.00193495	0.00402919	338.42	0.00914523	0.96777	0.988076	297.461	-0.0619397	0.782118
ENSMUSG00000007739	3360	2970	2488	2490	2945	2368	2730	2399	1620	2193	1444	1245	2077	1736	3961	3527	4765	5902	3956	3839	5091	3696	4293	3478	3926	2405	3259	3660	2621	2027	2293.13	-0.496319	7.52212e-19	1.12627e-17	3536.53	-0.363254	1.20651e-11	1.21016e-10	3068.46	-0.861877	1.38406e-43	2.31007e-42	3913.64	-0.218257	0.00795519	0.0583064	3090.42	-0.131655	0.104012
ENSMUSG00000007777	268	264	201	178	311	254	288	206	223	352	223	191	286	242	235	225	317	393	242	268	377	250	351	271	294	157	303	328	268	171	240.151	0.410651	0.000340567	0.00104345	251.208	-0.0396345	0.681379	0.783144	274.272	0.371514	0.000450789	0.00102971	270.157	0.011362	0.923095	0.977054	239.274	-0.0405013	0.753652
ENSMUSG00000007783	763	694	493	600	785	654	773	711	509	658	464	424	507	462	333	288	397	562	570	602	752	557	747	845	624	399	654	994	522	442	584.965	-0.0269858	0.773812	0.838169	518.824	1.00983	1.37438e-26	4.0565e-25	466.589	0.985514	7.08557e-23	5.75091e-22	512.987	0.841522	5.66117e-11	4.21771e-09	628.23	0.152278	0.234936
ENSMUSG00000007805	1	1	1	3	3	5	6	5	0	2	1	0	0	3	12	15	17	22	13	14	18	25	14	7	16	10	6	14	3	9	1.27649	-0.190509	0.720535	-	8.10122	-2.25557	2.47789e-07	1.52059e-06	8.37287	-2.74779	4.28486e-06	1.24312e-05	13.8304	-0.25131	0.393698	0.69339	6.35674	-1.5364	6.22692e-05
ENSMUSG00000007812	418	354	358	249	514	337	409	313	395	460	313	269	547	410	247	212	262	258	272	220	248	217	252	194	236	261	373	252	240	262	360.221	0.368709	0.00660822	0.0153668	298.825	0.758535	2.5614e-06	1.3585e-05	320.487	1.14149	3.22197e-13	1.61247e-12	244.777	0.113207	0.61393	0.845002	294.018	0.60318	0.00611478
ENSMUSG00000007815	1861	1491	1285	1390	2061	1696	1502	1412	1393	2042	1118	1210	2030	1615	1666	1944	2094	3224	1562	1911	2568	2650	2043	2391	2200	1424	1994	2546	1728	1059	1476.56	0.183817	0.0180034	0.0373826	1794.76	-0.234821	0.0207013	0.048774	1824.3	-0.0552125	0.618291	0.687994	2067.96	0.0165594	0.896043	0.966828	1716.12	-0.23958	0.0344249
ENSMUSG00000007817	1203	1097	869	969	2253	1535	1715	1767	666	860	517	841	1203	948	2282	2023	2649	4394	3924	3408	4576	4282	1914	2166	1849	1075	2810	3733	2187	1709	856.11	-0.416731	5.93092e-09	3.65401e-08	1784.16	-1.09166	1.07578e-23	2.64399e-22	1675.04	-1.51617	2.44813e-36	3.32225e-35	2179.67	-0.51227	0.000108004	0.00181417	1337.69	-0.551132	1.0844e-06
ENSMUSG00000007827	245	206	209	120	308	224	324	200	219	254	166	201	338	331	198	181	291	207	296	224	191	134	118	181	125	191	249	222	105	209	199.627	0.320188	0.0734841	0.126309	204.36	0.108056	0.59924	0.716558	216.461	0.435203	0.0256293	0.0435967	189.373	-0.241815	0.363272	0.671076	177.238	0.359344	0.187675
ENSMUSG00000007833	59	67	42	63	86	54	62	48	38	65	40	31	66	44	71	77	93	168	124	121	148	154	110	115	90	38	91	166	98	55	52.26	-0.0950429	0.664225	0.749146	75.2993	-0.446516	0.0261123	0.0596191	71.6267	-0.556628	0.0106892	0.0196516	89.644	-0.063297	0.762659	0.917904	69.391	-0.348537	0.119477
ENSMUSG00000007836	2363	2514	1573	1806	2355	2126	2268	2111	1166	1928	1053	996	1507	1142	3694	3417	5211	6747	3927	3743	5638	4366	4159	3728	3381	2184	3098	3972	2741	1821	1702.76	-0.39608	0.00030792	0.000950203	3176.88	-0.865631	7.19506e-19	1.34788e-17	2937.81	-1.26995	5.79181e-35	7.46059e-34	3888.98	-0.33951	0.000104204	0.00176174	2601.78	-0.510965	2.31101e-07
ENSMUSG00000007837	14	15	10	16	21	19	23	22	15	29	7	23	20	10	23	18	17	42	29	24	36	30	23	34	33	17	28	33	19	13	14.5243	0.375473	0.300158	0.407336	18.3625	-0.463897	0.135251	0.235385	19.8008	-0.0819725	0.827066	0.866999	25.1287	0.217858	0.413473	0.70934	19.5622	-0.650471	0.0231019
ENSMUSG00000007850	3745	3109	2950	2705	3960	2924	3521	2952	3238	4263	2854	2294	3223	3705	4899	4641	6248	5649	6227	4618	5719	3330	4166	3006	3418	3580	4280	2919	2528	3097	3231.22	0.332646	2.63387e-05	9.69626e-05	4115.29	-0.477337	0.000103658	0.000421252	4388.13	-0.150548	0.259181	0.335029	4435.8	-0.386624	0.0486923	0.209425	3326.97	-0.0457523	0.80086
ENSMUSG00000007867	38	45	24	24	42	36	47	30	44	60	47	44	41	43	34	37	36	52	47	39	66	50	54	31	40	21	42	53	36	20	40.2295	0.79289	0.000662875	0.00191814	35.2218	0.0201288	0.928992	0.956403	45.3221	0.834538	0.000150827	0.000365973	36.9678	-0.00163488	0.994144	0.99849	33.1817	0.0267467	0.912099
ENSMUSG00000007872	2929	5332	2535	3529	2323	3067	2253	2723	828	1124	865	677	1003	1037	2674	2819	3614	5071	3878	3883	5741	5157	6011	5274	4264	3735	3789	6782	3628	3234	2337.18	-1.64839	2.54268e-13	2.40191e-12	3502.47	0.345249	0.0774068	0.149825	2161.06	-1.36478	2.60679e-33	3.15791e-32	4118.15	0.601184	1.00047e-07	3.88486e-06	4105.07	-0.23013	0.262623
ENSMUSG00000007877	0	0	0	0	1	0	1	0	0	1	0	0	0	1	1	3	0	0	0	1	0	0	0	0	2	0	0	0	0	0	0.117989	0.177831	0.45102	-	0.545557	-0.491514	0.186057	-	0.728735	-0.441928	0.534801	0.612599	0.824722	-0.104865	0.612761	-	0.223585	-0.125949	0.428087
ENSMUSG00000007880	1579	1497	1245	1338	1672	1374	1582	1226	1249	1646	965	1008	1422	1126	2078	2263	3018	4604	2285	2284	3361	2792	1970	2658	1875	1574	1765	2533	1527	1145	1333.04	0.0389693	0.61131	0.703848	2056.81	-0.709028	2.74159e-10	2.40322e-09	2048.55	-0.677816	1.30369e-08	4.72768e-08	2405.5	-0.344138	0.0317929	0.15872	1682.48	-0.329695	0.0256469
ENSMUSG00000007888	8	7	3	3	9	3	5	3	1	2	0	2	3	0	5	7	9	7	4	10	11	6	14	10	19	3	6	22	12	2	3.04892	-1.22233	0.0216515	0.0439722	5.87456	-0.105489	0.802872	0.872827	3.86539	-1.70169	0.00972488	0.0180366	8.9113	0.518161	0.119042	0.36829	7.63265	-0.617979	0.0953367
ENSMUSG00000007891	3658	3784	2650	2998	4889	3780	4312	3745	3528	4545	2720	3490	5577	4073	2819	3241	3683	5085	3671	4483	6476	5379	4158	4397	3924	1758	4462	7408	4182	2676	3355.98	0.320567	1.87933e-05	7.06627e-05	3409.11	0.142195	0.110752	0.200796	3597.04	0.462097	5.71552e-08	1.96156e-07	3494.34	0.0513118	0.733472	0.906657	3299.26	0.0933317	0.544241
ENSMUSG00000007892	601	334	537	236	401	236	476	193	398	648	367	349	571	368	318	633	959	946	438	776	1125	825	396	1022	1143	188	296	1135	869	165	436.624	0.297215	0.251822	0.353397	539.37	-0.361	0.199133	0.319578	571.792	-0.0776164	0.75925	0.811218	664.253	0.0485101	0.87724	0.958946	527.699	-0.344131	0.308323
ENSMUSG00000007907	0	1	0	0	0	0	0	0	0	0	0	0	0	0	0	0	0	0	0	0	0	1	0	0	0	0	0	0	0	0	0.122215	-0.12454	0.593771	-	0.126226	0.152091	0.488385	-	0	-	-	-	0	-	-	-	0.120414	0.0827863	0.517985
ENSMUSG00000007908	670	603	502	527	617	517	679	532	420	544	356	228	367	338	817	764	1058	978	683	599	697	399	710	602	617	728	662	497	444	408	505.342	-0.196449	0.0116431	0.0253603	718.988	-0.349215	0.00240577	0.00730708	665.527	-0.54841	2.56831e-05	6.83203e-05	787.086	-0.224523	0.281848	0.595946	621.969	-0.0858158	0.665392
ENSMUSG00000007944	326	381	220	207	260	288	343	298	50	90	62	50	68	50	273	187	330	522	459	423	736	577	481	515	353	130	389	742	426	193	178.574	-1.80572	5.73479e-21	1.01895e-19	291.98	0.129396	0.466214	0.601556	186.262	-1.69769	4.54706e-15	2.55746e-14	327.624	0.254002	0.286903	0.600776	307.333	-0.135965	0.571726
ENSMUSG00000007946	0	0	0	0	0	0	1	0	0	0	0	0	0	0	0	0	0	0	0	0	0	2	2	0	0	0	0	0	0	0	0	-	-	-	0	-	-	-	0	-	-	-	0.213769	0.101068	0.419864	-	0.190761	-0.114688	0.451099
ENSMUSG00000007950	948	1081	673	759	767	732	822	586	748	1273	654	442	787	588	836	845	1104	1631	781	758	1239	1156	1256	1461	905	462	804	1472	700	403	852.074	0.208654	0.0952435	0.157528	947.103	-0.0146793	0.893892	0.933599	965.009	0.193757	0.0994472	0.145752	1009.24	0.00598073	0.974981	0.990675	902.039	-0.0116261	0.953504
ENSMUSG00000007987	139	169	88	106	127	118	183	119	131	152	97	87	173	107	129	66	144	188	177	144	220	184	174	167	131	49	124	224	109	57	123.263	0.211336	0.209143	0.303493	124.485	0.24912	0.226363	0.353155	126.56	0.46836	0.0259603	0.0441251	123.651	0.0827733	0.72854	0.904682	121.818	0.155335	0.496483
ENSMUSG00000007989	1125	788	880	894	1241	571	858	742	621	647	435	397	536	628	974	1390	1449	1263	1087	1012	782	681	764	780	906	1056	1238	846	595	824	751.831	-0.500972	0.000796828	0.00226921	1083.01	-0.168241	0.366837	0.507049	919.014	-0.674145	0.001009	0.00218906	1091.99	-0.279002	0.267554	0.579113	916.895	0.150576	0.534668
ENSMUSG00000008028	7	16	9	5	11	5	12	5	7	10	3	7	16	9	6	8	9	13	7	11	9	7	8	9	9	9	7	11	4	12	7.75244	-0.24559	0.582627	0.679626	8.93787	0.301296	0.437861	0.575758	7.4928	0.0523732	0.909514	0.931993	8.84754	0.0986272	0.75681	0.916138	9.02278	0.161771	0.647408
ENSMUSG00000008035	555	657	391	398	555	467	562	474	497	732	447	461	873	585	373	352	476	606	413	512	796	725	703	701	587	289	656	906	490	341	514.469	0.3496	0.00529363	0.0125603	468.234	0.455387	6.75426e-05	0.000284115	498.834	0.811299	6.69833e-25	5.9161e-24	493.493	0.434324	0.00168339	0.0174514	513.524	0.0163592	0.920791
ENSMUSG00000008036	644	802	484	533	628	621	689	606	377	580	276	299	504	353	714	560	872	1332	787	844	1404	1196	1034	1011	779	336	744	1488	767	438	506.854	-0.411841	0.00395678	0.00965775	707.547	-0.1458	0.306444	0.444547	610.531	-0.564531	0.000136025	0.000331748	783.013	-0.0126827	0.947868	0.983191	668.871	-0.117297	0.556143
ENSMUSG00000008090	186	168	140	144	274	180	235	128	144	145	126	123	220	158	98	71	126	163	134	131	171	138	242	223	180	88	219	228	117	73	149.018	0.00765984	0.958645	0.972788	136.634	0.79973	1.59055e-09	1.27682e-08	126.264	0.817092	7.13323e-06	2.02379e-05	143.132	0.748302	3.54106e-05	0.000702887	164.791	0.018721	0.909149
ENSMUSG00000008129	12	11	7	12	19	14	24	17	8	15	4	4	6	5	25	23	29	56	43	31	50	35	29	38	25	6	30	48	21	20	9.3948	-0.0616528	0.876814	0.91861	19.8637	-1.18363	8.73924e-05	0.000359033	19.6869	-1.29039	0.000473996	0.00108007	26.7341	-0.24619	0.387947	0.68983	16.0863	-0.746781	0.0247195
ENSMUSG00000008136	56	74	58	51	168	124	139	152	25	47	22	65	68	48	96	94	86	147	194	199	280	243	112	74	83	44	194	291	182	132	45.7429	-0.732075	0.00214843	0.0055599	79.7045	-0.484248	0.0110723	0.0282799	66.4808	-1.24396	8.49371e-08	2.86617e-07	88.6591	-0.29235	0.117865	0.36643	66.5868	-0.162634	0.418399
ENSMUSG00000008140	582	498	305	354	563	379	545	426	429	628	371	445	632	472	405	388	600	816	724	707	1121	800	847	679	605	235	539	924	530	320	440.126	0.329888	0.00502386	0.0119784	469.828	-0.0183275	0.885556	0.92828	499.201	0.311165	0.0060892	0.0117141	540.037	0.193864	0.330729	0.641638	481.995	-0.206848	0.318911
ENSMUSG00000008153	4762	4285	3116	3417	6543	4901	5967	5011	3825	4677	2723	2730	4250	3146	2414	2432	3115	5027	4127	4387	6287	4883	4511	5294	3859	2084	4444	7384	3999	3314	3737.52	0.133081	0.0514817	0.0932507	3509.43	0.599414	2.09111e-09	1.65821e-08	3419	0.732969	6.73044e-10	2.69659e-09	3449.24	0.400437	0.012042	0.0791501	3788.36	0.182862	0.215551
ENSMUSG00000008167	692	616	555	615	713	619	580	611	191	270	168	166	263	185	815	820	1019	1715	1060	1036	1441	1273	1170	1461	1371	543	774	1371	828	604	425.891	-1.37144	5.92808e-32	2.10872e-30	809.766	-0.447698	0.000429713	0.00154369	617.27	-1.8305	2.22729e-40	3.4383e-39	1064.39	0.186448	0.311825	0.625182	836.093	-0.608871	0.00101712
ENSMUSG00000008193	0	0	0	1	1	0	1	0	1	1	0	1	0	2	0	0	0	3	0	1	1	1	0	0	0	0	0	0	0	1	0.429949	0.264265	0.527367	-	0.406218	-0.0936348	0.773729	-	0.582351	0.172491	0.80862	-	0.261895	-0.112815	0.399317	-	0.150783	0.0956542	0.485587
ENSMUSG00000008200	528	358	342	459	639	456	546	593	510	683	451	461	592	611	463	434	661	569	732	592	693	404	546	315	363	468	640	358	258	520	473.807	0.552006	0.000325206	0.00100039	468.562	-0.0248563	0.880585	0.925834	538.386	0.53196	0.000108546	0.000268587	478.518	-0.118448	0.607152	0.840897	424.932	0.109807	0.645762
ENSMUSG00000008206	539	340	334	349	451	322	448	410	283	393	282	257	349	376	347	331	465	359	528	444	448	289	385	309	313	336	504	378	259	364	351.676	-0.0818469	0.561295	0.661045	381.681	0.321639	0.0624623	0.125522	349.086	0.244313	0.185907	0.252092	358.585	-0.000526986	0.997964	0.999248	362.702	0.322392	0.0866248
ENSMUSG00000008226	304	195	214	146	398	296	342	262	429	616	396	306	476	409	75	91	129	101	134	96	132	85	120	89	122	131	220	135	118	123	330.159	1.33343	5.46951e-17	7.07467e-16	160.373	1.34923	7.58054e-12	7.79149e-11	293.16	2.73723	1.73571e-62	4.43071e-61	109.729	0.36088	0.140723	0.406807	167.086	0.884908	0.000251851
ENSMUSG00000008301	715	916	534	532	542	535	797	480	316	557	346	290	420	300	884	644	1100	1203	940	800	1396	771	1019	705	785	418	630	884	527	440	537.332	-0.52633	0.00124941	0.00342992	784.798	-0.190097	0.188233	0.306079	663.09	-0.727886	7.55222e-07	2.3529e-06	811.189	-0.255325	0.0802986	0.290908	678.008	0.0793526	0.623919
ENSMUSG00000008305	522	564	458	431	390	242	277	260	343	475	308	204	350	277	1194	1212	1464	1953	483	469	647	558	1033	1161	913	677	374	422	330	222	433.194	-0.209598	0.0415417	0.0775597	909.169	-1.22467	5.1074e-45	3.85303e-43	887.62	-1.44379	1.25822e-76	4.21448e-75	1162.49	-0.459551	6.03047e-06	0.000147642	695.031	-0.734819	1.00932e-09
ENSMUSG00000008307	2	2	5	8	6	5	6	6	5	7	1	7	3	11	4	5	3	0	4	4	2	0	1	2	2	3	7	4	1	3	4.27666	0.044726	0.932141	0.955809	4.07408	0.419381	0.406651	0.546424	3.71262	0.586552	0.394143	0.476849	2.77128	-0.160706	0.622381	-	3.45341	0.563295	0.147799
ENSMUSG00000008318	228	203	133	153	115	65	72	84	285	428	253	81	123	101	45	33	80	81	30	34	39	33	136	128	87	40	38	66	44	26	238.591	1.02658	3.85734e-21	6.90947e-20	122.321	1.85708	8.84824e-28	2.78399e-26	190.837	2.91133	5.93388e-67	1.64364e-65	74.8886	0.719649	0.00256302	0.0242902	135.261	1.01145	6.04202e-07
ENSMUSG00000008333	154	176	149	122	194	155	188	141	132	191	106	105	180	156	193	178	260	242	217	232	306	150	225	134	193	133	236	150	112	129	144.158	0.0999715	0.490689	0.596565	179.657	-0.223025	0.129129	0.227002	177.913	-0.126455	0.383223	0.466005	191.332	-0.196589	0.26017	0.569631	158.191	-0.00663408	0.970646
ENSMUSG00000008348	740	893	290	533	844	706	452	733	944	1333	759	860	1220	870	630	654	1424	1733	764	986	2217	1539	765	1648	918	351	682	2100	847	384	770.983	0.88834	0.000164795	0.0005335	790.621	-0.468593	0.0671197	0.133305	1017.65	0.420774	0.0494369	0.0784498	946.852	-0.0857187	0.754773	0.915166	720.629	-0.32368	0.273788
ENSMUSG00000008373	389	408	295	288	426	329	389	322	204	286	154	166	305	214	371	318	456	671	383	354	598	484	540	477	490	254	390	559	372	224	278.197	-0.49797	1.87512e-06	8.28328e-06	383.652	-0.0583291	0.58113	0.702308	321.443	-0.561271	3.03648e-06	8.95715e-06	429.289	0.101559	0.410642	0.706922	378.454	-0.150536	0.207083
ENSMUSG00000008384	69	43	57	43	69	56	61	64	41	73	33	27	36	27	29	26	46	79	47	62	85	69	65	53	73	30	61	85	65	62	49.7342	0.0437866	0.85063	0.899685	47.8301	0.574235	0.0186109	0.0444315	44.6399	0.629758	0.0189488	0.033151	47.6665	0.416544	0.0761675	0.281711	52.7428	0.128219	0.566873
ENSMUSG00000008393	580	462	364	362	1026	718	792	665	1002	1360	723	1174	1687	1347	889	845	1081	1721	1428	1341	1971	1789	772	940	756	386	889	1653	1022	639	691.435	1.39377	1.25218e-56	1.32822e-54	727.243	-1.01646	3.36052e-22	7.52132e-21	1050.33	0.372022	0.00101271	0.00219662	876.042	-0.494838	0.00115943	0.0130136	550.124	-0.478946	0.00147019
ENSMUSG00000008398	198	214	155	139	242	208	208	180	126	110	86	107	144	122	323	373	455	517	268	291	427	330	372	302	293	204	330	397	258	210	142.756	-0.490332	0.00384221	0.00940156	279.975	-0.919795	6.22082e-16	9.20125e-15	256.603	-1.42147	1.40039e-18	9.44623e-18	344.583	-0.364088	0.000973443	0.0112611	225.792	-0.53539	7.88693e-06
ENSMUSG00000008429	885	725	474	483	872	581	697	519	685	1051	582	603	865	676	464	527	651	843	565	533	744	574	794	591	591	468	675	670	485	402	678.395	0.461806	0.00015042	0.00049048	614.579	0.341955	0.00302514	0.00896393	684.86	0.810267	9.36153e-19	6.38087e-18	602.369	0.132115	0.250788	0.559539	609.769	0.212638	0.115002
ENSMUSG00000008435	1403	1286	938	1012	1023	971	909	745	408	501	295	268	364	395	830	864	973	1582	1130	981	1282	1117	1434	1660	1200	866	953	1343	862	707	791.973	-1.33271	9.47482e-73	1.70237e-70	1091.06	0.450999	2.12225e-06	1.14013e-05	706.146	-0.87993	9.92467e-14	5.13673e-13	1147.34	0.422586	0.00132607	0.0144596	1192.26	0.0253862	0.823507
ENSMUSG00000008438	13	7	6	10	14	13	22	19	15	10	14	9	10	23	13	13	21	16	19	12	21	6	5	11	9	6	9	5	10	15	11.0153	0.65214	0.101804	0.166673	11.8973	-0.437091	0.205464	0.327472	14.7107	0.245761	0.52436	0.603074	11.4878	-0.629921	0.0429612	0.193618	8.31044	0.268533	0.446473
ENSMUSG00000008450	270	260	222	208	243	207	230	199	146	182	124	150	204	131	229	237	305	503	195	243	375	316	376	346	316	197	248	382	226	171	196.242	-0.475704	2.89787e-05	0.000105972	267.73	-0.0537007	0.675478	0.778653	225.818	-0.530067	0.000455545	0.00103985	301.104	0.118297	0.373397	0.678942	266.174	-0.166576	0.121991
ENSMUSG00000008461	0	0	0	0	0	0	0	1	0	1	0	0	1	0	0	0	1	0	2	0	1	0	0	0	1	0	1	3	0	1	0.117989	0.177831	0.45102	-	0.103009	-0.119778	0.557427	-	0.245351	0.142739	0.806639	-	0.233362	0.00703233	0.959733	-	0.111793	-0.0744275	0.549283
ENSMUSG00000008475	2049	2094	1374	1457	1277	1145	1209	1172	892	1386	728	714	985	818	2843	2433	3548	4294	2595	2398	3352	2701	2911	2553	2659	1767	1973	2252	1582	1012	1362.29	-0.615535	9.19804e-11	6.87724e-10	2378.96	-0.594453	1.33848e-13	1.62843e-12	2066.47	-1.21587	7.64743e-47	1.37008e-45	2790.2	-0.249974	0.00121151	0.0135132	2040.76	-0.33115	0.000218989
ENSMUSG00000008482	0	0	0	0	0	0	1	0	0	0	0	0	0	0	0	1	0	0	0	0	0	2	0	2	1	1	1	1	0	0	0	-	-	-	0.137469	-0.143462	0.518119	-	0.150372	-0.254531	0.575752	-	0.693059	0.238107	0.310031	-	0.489949	-0.382929	0.142258
ENSMUSG00000008489	6026	4855	5031	4612	5727	4316	4444	4185	4147	5411	3653	2227	3524	3851	5914	6438	8382	6722	8650	7389	8093	4826	5033	4853	5265	5897	6089	4695	4090	3789	4743.15	-0.0338938	0.741002	0.811971	5918.39	-0.125129	0.41852	0.557885	5631.75	-0.16228	0.323738	0.405098	6141.15	-0.167203	0.459418	0.747034	5256.8	0.0684867	0.74689
ENSMUSG00000008496	49	129	62	109	21	22	26	23	19	10	8	5	17	5	366	367	600	771	83	86	101	69	220	424	222	174	43	54	38	22	53.179	-2.19413	3.61824e-08	2.0155e-07	273.619	-2.03	8.99318e-14	1.11638e-12	251.679	-4.69935	3.60686e-68	1.02228e-66	371.55	-0.742165	0.000575417	0.00742892	166.379	-1.11982	0.000171375
ENSMUSG00000008540	133	199	182	224	250	257	247	289	108	163	98	118	187	175	349	368	465	602	405	521	607	634	417	440	454	245	524	709	451	270	156.76	-0.425566	0.0924856	0.153631	299.35	-0.860036	4.3343e-05	0.000188909	274.826	-1.34453	2.4165e-34	3.02496e-33	404.767	-0.0496164	0.659221	0.872258	277.676	-0.764318	0.000583796
ENSMUSG00000008575	1758	1283	1209	1226	2378	1632	1512	1531	1119	1353	812	905	1286	1336	1469	1996	2234	1785	2282	2377	2405	1625	1691	1510	1710	1883	2692	2078	1279	1864	1218.82	-0.132958	0.165029	0.249771	1595.31	-0.174105	0.318705	0.457242	1482.4	-0.310338	0.1167	0.167715	1821.17	0.0362713	0.876844	0.958886	1537.68	-0.193114	0.351668
ENSMUSG00000008590	0	1	0	0	0	0	1	0	0	0	0	0	0	1	0	0	1	0	2	1	1	0	0	0	0	0	2	1	2	0	0.122215	-0.12454	0.593771	-	0.229235	0.0270503	0.925836	-	0.112565	-0.215587	0.611315	-	0.109482	-0.0572899	0.555607	-	0.120414	0.0827863	0.517985
ENSMUSG00000008601	1	0	1	2	7	3	6	10	0	0	0	0	0	0	1	0	0	0	0	1	2	2	2	1	4	0	4	3	1	0	0.570791	-0.613079	0.169342	-	0.722911	0.515318	0.244349	0.37511	0.144833	-0.249469	0.580232	-	0.96799	0.378817	0.142913	-	1.30594	-0.143208	0.681759
ENSMUSG00000008604	941	944	675	711	998	759	870	826	698	962	584	500	776	637	1092	953	1291	2147	1241	1159	1630	1544	1299	1587	1196	671	1001	1558	874	652	769.299	0.0599578	0.388154	0.498767	1032.5	-0.392065	0.000578826	0.00202501	1020.35	-0.336333	0.00702869	0.01337	1221.16	-0.0460041	0.769055	0.920917	962.488	-0.327888	0.0203457
ENSMUSG00000008658	8108	6246	5778	5896	5477	4378	3853	3905	6374	8002	4725	2470	4026	3226	4763	5213	6627	6165	4679	4151	4434	2630	5466	6333	6494	6750	4212	3677	2882	2986	6320.25	0.150888	0.0603048	0.106622	6103.61	0.479819	5.62135e-05	0.000240235	6009.97	0.631934	8.78871e-07	2.72163e-06	6093.66	0.302478	0.154537	0.429082	6433.1	0.148704	0.466489
ENSMUSG00000008668	17	14	13	16	23	8	13	15	36	43	22	14	36	27	19	14	20	14	20	16	21	14	28	17	9	7	11	13	18	10	23.0884	1.24619	8.85697e-06	3.52517e-05	15.9695	0.119023	0.707271	0.803157	25.327	1.41116	5.54633e-06	1.5888e-05	15.5472	-0.0568065	0.855096	0.952022	14.5535	0.164948	0.606526
ENSMUSG00000008682	52	40	58	38	69	48	52	35	42	59	32	43	45	38	70	68	89	101	93	99	105	86	92	58	58	41	67	66	38	41	45.2096	0.0742832	0.759547	0.826889	62.3753	-0.457206	0.0210658	0.0494718	61.8186	-0.385132	0.038496	0.0628395	69.8478	-0.249254	0.161604	0.440304	53.2024	-0.173264	0.445363
ENSMUSG00000008683	643	619	563	623	1154	989	1178	1116	351	508	342	551	797	813	1055	1048	1384	1847	1510	1539	1918	1548	1140	1131	1145	713	1356	1643	1043	812	510.6	-0.430148	0.000966224	0.00270458	918.946	-0.767149	5.84628e-13	6.69188e-12	837.496	-1.21286	1.3728e-47	2.50308e-46	1144.46	-0.206947	0.0135431	0.0861787	798.556	-0.541698	1.36611e-05
ENSMUSG00000008690	395	386	293	286	399	292	388	295	251	330	235	188	254	227	351	322	460	757	444	401	621	532	535	541	418	223	316	661	337	248	303.918	-0.122119	0.20608	0.299817	386.313	-0.118447	0.351071	0.490776	359.265	-0.237267	0.116446	0.167375	427.302	0.0137742	0.933964	0.979547	368.988	-0.120834	0.405204
ENSMUSG00000008730	2073	1803	1609	1507	3162	2072	2438	2311	2312	2910	1799	1890	2403	2308	1568	1622	1915	2178	2387	2065	2425	1804	1803	1630	1836	1585	2735	2257	1678	1739	1986.3	0.606151	6.18598e-22	1.16495e-20	1766.26	0.242911	0.00485962	0.0136386	2075.69	0.847851	1.50663e-20	1.11572e-19	1765.96	0.0820369	0.604103	0.83964	1725.76	0.162077	0.280021
ENSMUSG00000008734	950	616	481	408	1803	896	1187	876	2273	2983	1812	2023	2951	2584	184	192	239	264	254	292	381	306	420	342	333	197	599	684	431	344	1380.33	2.11747	1.17581e-41	6.81039e-40	423.824	1.70677	2.70022e-26	7.85113e-25	1304.63	3.90905	0	0	266.479	0.655668	3.80204e-08	1.65367e-06	457.544	1.03744	4.82987e-10
ENSMUSG00000008763	6417	4386	4387	4127	5773	3882	4098	3957	5898	7826	4693	2432	3580	3412	3162	4032	4901	4010	3632	3520	3373	2076	3839	3129	3655	4330	4442	2912	2612	3045	5319.07	0.530215	1.06188e-07	5.59977e-07	4444.11	0.526118	0.00115881	0.00378186	5096.37	1.05933	5.59311e-10	2.25573e-09	3962.01	0.079772	0.735448	0.907494	4334.43	0.420068	0.058648
ENSMUSG00000008789	0	0	0	0	0	0	0	0	0	0	0	0	0	0	0	0	0	0	0	0	0	0	0	0	0	0	0	0	0	0	0	-	-	-	0	-	-	-	0	-	-	-	0	-	-	-	0	-	-
ENSMUSG00000008813	0	0	0	0	0	0	0	0	0	0	0	0	0	0	0	0	0	1	0	0	0	0	0	0	0	0	0	0	0	0	0	-	-	-	0.0825277	-0.102739	0.588649	-	0.0901002	-0.187112	0.639187	-	0.0872983	-0.0486393	0.587957	-	0	-	-
ENSMUSG00000008822	146	114	98	92	106	108	118	73	137	209	140	67	153	100	70	84	120	140	66	71	79	64	153	78	111	84	84	89	75	50	132.731	0.710955	1.47253e-07	7.60808e-07	105.893	0.434826	0.00207699	0.0064101	131.71	1.15362	1.92201e-14	1.04229e-13	102.482	0.189808	0.335743	0.646759	107.46	0.233114	0.21783
ENSMUSG00000008843	0	0	0	0	0	0	0	0	0	0	0	0	0	0	0	0	0	0	0	0	0	1	0	0	0	0	0	0	0	0	0	-	-	-	0	-	-	-	0	-	-	-	0	-	-	-	0	-	-
ENSMUSG00000008845	55	62	51	44	96	79	80	78	40	81	15	89	81	81	62	65	77	53	89	117	126	97	95	48	84	58	82	107	72	79	47.0418	-0.125706	0.689584	0.771325	58.6512	-0.00330891	0.988765	0.992713	53.3915	-0.147999	0.690631	0.753149	68.3294	0.215798	0.388218	0.68983	60.9557	-0.228665	0.30911
ENSMUSG00000008855	1093	998	784	684	1028	721	960	711	1189	1551	908	697	1013	812	480	495	659	1001	705	710	1145	909	975	1135	672	381	812	1176	676	474	1015.5	0.639487	1.47015e-17	1.99432e-16	765.469	0.762914	2.9791e-13	3.50443e-12	925.282	1.40512	4.68569e-39	6.90582e-38	691.972	0.362752	0.0566906	0.232481	812.36	0.362846	0.0532861
ENSMUSG00000008859	2423	2106	1709	1870	2184	1739	1832	1539	1153	1637	1044	857	1380	1136	3949	3869	5585	4840	3940	3359	4493	2403	3705	2563	3214	2565	2766	2436	2222	1900	1652.17	-0.475042	8.82186e-13	7.94961e-12	3141.24	-0.862101	2.39649e-13	2.8276e-12	2870.06	-1.34183	1.73318e-23	1.4433e-22	3729.62	-0.420838	0.0111853	0.0751367	2466.79	-0.401373	0.0040297
ENSMUSG00000008874	0	0	0	0	0	0	0	0	0	0	0	0	0	0	0	0	0	0	0	0	0	0	0	0	0	0	0	0	0	0	0	-	-	-	0	-	-	-	0	-	-	-	0	-	-	-	0	-	-
ENSMUSG00000008892	444	526	352	359	450	392	439	415	233	346	198	182	328	247	494	433	603	906	490	526	762	734	609	691	620	293	561	709	468	268	338.56	-0.51159	2.09037e-05	7.80971e-05	491.838	-0.191283	0.105407	0.19295	417.025	-0.710322	7.65093e-10	3.05098e-09	555.987	0.00585277	0.968581	0.988577	468.3	-0.182263	0.249442
ENSMUSG00000008932	3	3	0	0	3	1	2	0	1	0	0	1	3	0	0	0	0	1	0	0	0	0	1	3	0	0	2	0	0	1	0.853191	-0.380336	0.411656	-	0.800084	0.602543	0.164621	0.276025	0.269364	0.230067	0.697623	-	0.548592	0.193329	0.347617	-	1.09824	0.138872	0.65193
ENSMUSG00000008958	156	152	100	110	181	128	140	96	94	108	88	68	107	98	149	153	259	415	217	165	345	228	346	209	202	85	148	238	147	134	112.708	-0.205815	0.171549	0.258111	172.011	-0.523993	0.0045896	0.0129665	161.501	-0.72468	0.00126924	0.00271268	210.414	-0.0593511	0.803221	0.932766	158.802	-0.42286	0.0561983
ENSMUSG00000008976	786	600	616	535	990	607	692	610	541	742	436	384	584	640	679	735	910	663	937	712	781	494	645	580	595	648	912	593	450	640	594.603	0.0333829	0.740957	0.811971	687.565	0.0330166	0.855951	0.909925	661.553	0.0631616	0.752656	0.805274	692.5	-0.10115	0.652462	0.868385	628.443	0.15104	0.431253
ENSMUSG00000008999	220	305	166	185	196	150	157	144	96	149	59	62	101	59	231	412	290	400	255	221	359	307	285	285	356	218	218	333	214	182	159.643	-0.920322	5.98666e-06	2.44692e-05	269.458	-0.314503	0.159682	0.269711	213.945	-1.25318	2.03197e-06	6.09621e-06	308.166	-0.0826832	0.700633	0.893127	246.987	-0.215061	0.237657
ENSMUSG00000009013	2142	2265	1686	1546	1600	1529	1583	1330	1045	1575	883	676	1149	804	1759	1660	2236	3560	1801	1658	2346	1912	2825	2465	2498	1387	1555	2255	1320	978	1531.93	-0.528093	1.39908e-09	9.19558e-09	2028.62	0.077086	0.479663	0.614198	1665.71	-0.453242	0.000104639	0.000259545	2206.9	0.149965	0.204865	0.501329	2033.9	-0.0661801	0.521931
ENSMUSG00000009030	1597	1207	1251	1215	1430	1030	1200	1009	1267	1660	1184	714	1048	1025	1569	1837	2242	2015	1292	1354	1549	854	1819	1210	1461	1446	1311	928	940	833	1328.65	0.248121	0.0289637	0.0567921	1583.75	-0.238766	0.0961564	0.179019	1642.96	0.00525006	0.972456	0.980569	1698.53	-0.186251	0.345856	0.655243	1396.09	-0.0257048	0.889394
ENSMUSG00000009035	496	336	252	280	567	373	431	356	453	526	346	277	426	353	324	316	440	596	415	370	576	477	544	458	410	272	425	539	310	286	378.293	0.582403	1.38198e-05	5.32355e-05	364.151	0.0169667	0.891035	0.93196	424.12	0.601106	1.32163e-09	5.18039e-09	405.739	0.154559	0.132684	0.391997	365.928	-0.128218	0.33981
ENSMUSG00000009047	0	0	0	0	0	0	0	0	0	0	0	0	0	0	0	0	0	0	0	0	0	0	0	0	0	0	0	0	0	0	0	-	-	-	0	-	-	-	0	-	-	-	0	-	-	-	0	-	-
ENSMUSG00000009070	0	3	0	1	1	0	0	2	0	1	0	0	0	0	2	0	0	1	0	1	0	1	1	0	1	0	0	1	2	1	0.638007	-0.285483	0.513796	-	0.886142	0.171971	0.698771	0.79663	0.512552	-0.257535	0.714232	-	0.599198	-0.0640775	0.774971	-	0.719196	0.189024	0.507104
ENSMUSG00000009073	2617	2307	1739	1906	2075	1667	1748	1682	1168	1637	864	852	1286	1006	2363	2155	3158	4892	2981	2934	4560	3709	3012	3110	2973	1638	2261	3359	2177	1659	1675.54	-0.627589	6.22208e-20	1.0182e-18	2506.51	-0.198518	0.0617935	0.124422	2077.57	-0.828641	7.37471e-11	3.16443e-10	2783.11	-0.0540599	0.674064	0.880819	2333.48	-0.133751	0.172075
ENSMUSG00000009075	46	35	32	31	2536	1316	1528	1232	146	124	89	1632	2623	2097	20	10	30	30	172	172	197	158	91	21	41	20	466	474	306	257	74.0739	1.86319	7.61695e-18	1.06275e-16	29.2405	0.944435	0.00016602	0.000648775	72.5122	2.86028	3.28673e-26	3.06364e-25	31.2047	0.743822	0.018482	0.108597	37.5267	-0.0165128	0.958018
ENSMUSG00000009076	106	111	70	70	98	99	112	87	82	111	74	68	131	77	81	53	109	142	59	85	129	134	128	108	105	66	115	141	86	65	87.1872	0.191307	0.224637	0.321997	89.2743	0.219461	0.214684	0.339006	90.3292	0.416806	0.0270482	0.0457631	95.244	0.22983	0.181878	0.469978	92.3591	-0.00954926	0.950516
ENSMUSG00000009079	997	677	664	622	873	727	750	688	822	1099	715	583	748	830	784	723	1123	1258	1141	840	1257	990	1052	795	797	741	891	811	591	737	788.698	0.442337	3.02375e-05	0.000110301	825.954	-0.0717077	0.492739	0.626146	911.116	0.37008	3.97879e-06	1.15932e-05	892.133	-0.0156331	0.911836	0.973588	780.51	-0.0432981	0.7727
ENSMUSG00000009090	2439	2130	1553	1732	3129	2298	2571	2168	1859	2496	1395	1349	2054	1614	1729	1693	2195	3183	1875	1848	2772	2255	2814	3230	2525	1261	2075	3495	1951	1439	1893	0.15118	0.0197224	0.0404368	2018.62	0.163211	0.0303276	0.0678076	2007.53	0.313024	0.000139313	0.000339343	2239.01	0.276231	0.0630602	0.249029	2119.77	-0.113041	0.450655
ENSMUSG00000009092	5	1	0	2	25	4	9	10	12	14	2	13	21	13	0	1	0	1	2	1	9	0	2	4	2	0	1	6	6	1	4.91871	1.4459	0.00617849	0.0144592	1.22829	0.741614	0.127511	0.224676	4.68646	3.06354	9.22425e-06	2.58253e-05	1.16684	0.404154	0.15603	-	1.7994	0.0583248	0.873784
ENSMUSG00000009093	0	0	0	0	0	0	0	3	0	0	0	0	0	0	0	0	0	0	0	0	0	0	0	0	0	0	0	0	0	0	0	-	-	-	0	-	-	-	0	-	-	-	0	-	-	-	0	-	-
ENSMUSG00000009097	5	1	0	0	3	2	1	3	2	2	1	4	3	0	1	1	2	2	4	6	4	7	8	1	0	1	4	11	1	3	1.4161	0.18389	0.727417	-	1.33272	0.0858138	0.863193	0.914503	1.54254	0.442629	0.538206	0.615705	1.84025	0.213563	0.485863	-	1.69324	-0.133729	0.679295
ENSMUSG00000009108	2	1	1	4	1	0	10	5	4	5	6	4	1	7	3	3	5	3	11	4	11	7	1	2	4	1	3	8	6	8	3.49815	0.971639	0.061649	0.108671	2.7207	-0.291873	0.556943	0.683164	4.40718	0.862463	0.129597	0.18403	2.69352	-0.275965	0.419464	-	2.01199	0.0786162	0.83609
ENSMUSG00000009112	1176	979	834	862	1167	807	952	780	681	925	543	457	657	578	1078	998	1275	1731	962	952	1337	1193	1315	1356	1199	740	1046	1259	820	668	832.007	-0.240724	0.000237809	0.000751495	1081.13	-0.0772735	0.241621	0.372027	968.916	-0.320573	2.19402e-06	6.5572e-06	1175.39	0.00242087	0.977342	0.991349	1027.75	-0.0695055	0.43902
ENSMUSG00000009114	0	0	0	0	0	0	0	0	0	0	0	0	0	0	0	0	0	0	0	0	0	0	0	0	0	0	0	0	0	0	0	-	-	-	0	-	-	-	0	-	-	-	0	-	-	-	0	-	-
ENSMUSG00000009115	0	0	0	0	0	0	0	0	0	2	0	0	0	0	0	0	0	0	0	0	0	1	0	0	0	0	0	0	0	0	0.235978	0.297862	0.317093	-	0	-	-	-	0.265572	0.630411	0.258306	-	0	-	-	-	0	-	-
ENSMUSG00000009145	0	1	0	2	4	3	2	4	4	7	3	4	3	7	0	1	3	2	5	2	3	0	0	0	1	1	2	1	0	1	2.47163	1.43682	0.00769462	0.0175836	1.05505	-0.193246	0.688514	0.788655	2.96855	1.61036	0.0137848	0.0247988	0.95983	-0.218228	0.415276	-	0.699351	0.102147	0.715002
ENSMUSG00000009185	0	0	0	0	0	0	0	0	0	0	0	0	0	0	0	0	0	0	0	0	0	0	0	0	0	0	0	0	0	0	0	-	-	-	0	-	-	-	0	-	-	-	0	-	-	-	0	-	-
ENSMUSG00000009207	1978	1230	1342	1269	2079	1477	1573	1573	1620	2058	1291	973	1377	1535	1155	1331	1515	1306	1576	1297	1286	828	1355	903	1167	1462	1497	1016	910	1212	1519.18	0.374601	0.00334815	0.00828825	1394.69	0.392103	0.0221704	0.0517362	1500.64	0.772604	4.83721e-06	1.39446e-05	1305.96	0.0638106	0.796146	0.929717	1354.77	0.305155	0.207962
ENSMUSG00000009210	0	0	0	0	1	0	0	0	0	0	0	0	1	1	0	0	0	0	1	0	0	0	0	0	0	0	0	1	0	0	0	-	-	-	0	-	-	-	0	-	-	-	0	-	-	-	0	-	-
ENSMUSG00000009214	1	0	0	2	0	1	1	1	0	0	0	0	0	0	0	0	0	0	1	0	0	0	0	0	1	1	2	3	1	0	0.416067	-0.410627	0.28872	-	0.430231	0.496973	0.172091	-	0	-	-	-	0.31132	0.177991	0.274563	-	0.68652	0.0979914	0.725912
ENSMUSG00000009216	299	292	209	212	1000	728	841	768	152	196	79	367	520	382	126	90	168	263	603	605	890	726	264	224	275	138	753	1001	588	466	195.793	-0.648681	1.90947e-05	7.1704e-05	205.765	0.977111	5.61968e-10	4.75955e-09	144.879	0.328935	0.148896	0.207688	186.77	0.612728	0.000676423	0.00839919	233.764	0.341852	0.00900065
ENSMUSG00000009246	34	23	23	23	35	25	37	21	24	39	18	30	28	23	13	25	15	17	15	16	32	27	21	16	14	17	13	38	22	15	25.5161	0.227942	0.385815	0.496669	22.1774	0.748639	0.0137346	0.034173	22.2657	1.00052	0.00469319	0.00920445	17.6459	0.0612584	0.838174	0.945495	21.4881	0.656891	0.0143371
ENSMUSG00000009248	0	0	0	0	8	6	5	0	2	2	0	1	2	3	0	3	0	1	6	3	10	5	4	5	3	4	5	8	9	1	0.553151	0.779649	0.0753919	-	0.494934	-0.478007	0.194511	-	1.16532	0.356357	0.638404	0.706052	2.66332	0.694522	0.0369328	-	1.91066	-1.20703	0.00120153
ENSMUSG00000009281	33	38	19	26	37	28	37	29	19	20	11	14	21	24	33	17	24	36	28	28	48	32	32	33	38	14	21	77	27	45	22.6876	-0.555742	0.0573201	0.102145	27.854	0.351494	0.18626	0.303607	21.7397	-0.213958	0.517251	0.596344	27.5324	0.174198	0.499598	0.775358	28.0712	0.155002	0.539225
ENSMUSG00000009291	1057	862	728	704	1270	1028	983	935	840	1134	565	742	1148	927	749	858	808	1121	848	893	1280	1200	1129	1244	1186	682	1258	1572	926	798	818.211	0.188137	0.0403533	0.0756216	849.445	0.212881	0.0617939	0.124422	853.734	0.397371	0.00542893	0.0105331	958.808	0.367939	0.0067188	0.0511942	920.157	-0.156507	0.140337
ENSMUSG00000009292	1345	804	637	704	428	360	346	291	733	1022	609	368	427	435	242	311	317	450	154	170	224	162	629	651	538	343	280	310	175	148	806.885	0.0646133	0.669324	0.753692	611.483	1.64832	4.14246e-25	1.10876e-23	557.858	1.74642	4.63063e-53	9.55888e-52	428.324	0.816894	1.64153e-10	1.1462e-08	690.98	0.818777	1.48987e-07
ENSMUSG00000009293	528	306	363	375	372	276	264	235	364	509	300	198	238	278	403	409	483	781	384	349	551	384	557	543	575	302	283	393	259	187	384.82	0.166713	0.294829	0.401496	439.757	-0.0562211	0.718461	0.812432	442.82	0.10924	0.33577	0.417505	488.725	0.0817468	0.516071	0.785842	430.706	-0.127059	0.438691
ENSMUSG00000009350	1	0	0	0	0	0	0	0	0	0	0	0	1	0	1	0	0	1	0	2	1	3	0	0	0	1	0	0	0	0	0.10932	-0.116183	0.60744	-	0.328638	-0.113919	0.752832	-	0.234933	-0.50368	0.396426	-	0.415307	-0.0433408	0.815962	-	0.273162	-0.0171149	0.925108
ENSMUSG00000009356	28	31	19	29	22	15	25	17	23	42	15	22	31	19	14	6	11	18	22	24	28	18	25	36	15	10	23	48	18	9	25.7522	0.135819	0.631761	0.72117	20.0149	1.31557	1.21097e-05	5.79647e-05	18.7586	1.50464	2.22151e-05	5.95412e-05	16.274	0.686646	0.0253064	0.135365	23.5604	0.441885	0.128003
ENSMUSG00000009376	8	8	8	10	89	66	66	36	4	5	10	23	39	28	24	17	16	25	163	123	153	107	6	7	441	3	85	90	64	80	7.78941	-0.146858	0.744043	0.814537	14.02	-0.83596	0.013869	0.0344678	13.6459	-1.04313	0.0208894	0.036212	66.442	0.421156	-	-	55.666	-0.636381	-
ENSMUSG00000009378	143	82	81	68	111	45	73	83	95	188	109	68	52	55	84	161	113	85	95	71	140	96	89	57	99	61	123	99	83	90	107.024	0.65004	0.00196665	0.00514696	102.185	-0.0356241	0.903471	0.939485	122.5	0.602485	0.0751764	0.113917	94.9639	-0.365583	0.189585	0.47958	83.5853	0.394486	0.0758327
ENSMUSG00000009394	6594	4849	4103	4704	9189	6490	6955	5834	3569	4833	2497	3208	4956	4560	2726	2972	3513	5661	3290	3892	5109	4386	6700	5471	5184	3078	5375	6589	4380	3173	4290.76	-0.301487	0.00320663	0.00797491	4358.28	0.774628	7.64549e-12	7.84508e-11	3572.89	0.475316	9.78614e-05	0.000243537	4275.9	0.588719	9.99206e-07	3.0388e-05	4938.33	0.182317	0.100958
ENSMUSG00000009406	365	274	209	218	379	243	296	266	258	362	209	242	318	262	298	349	360	470	261	347	415	330	336	344	288	182	274	326	210	176	263.362	0.245132	0.0250269	0.0499856	307.267	-0.175837	0.145712	0.250182	318.372	0.0693828	0.560281	0.636115	319.444	-0.228364	0.0676442	0.261038	267.963	0.0643516	0.602867
ENSMUSG00000009418	6517	5646	4344	4883	5160	4321	4085	4486	2528	3487	1909	1889	2493	2102	8093	8347	9800	14022	7486	7534	9253	7998	6438	8953	7251	5718	7781	8825	5388	4338	4006.44	-0.835729	2.06339e-38	1.03511e-36	7308.18	-0.587822	3.41685e-17	5.66739e-16	6126.01	-1.42758	1.92872e-73	6.10439e-72	8364.67	-0.307565	0.0401936	0.185713	6103.09	-0.247613	0.0945616
ENSMUSG00000009470	2268	1698	1760	1543	3247	2178	2465	2161	1657	2312	1350	1487	2045	2142	2209	2416	3100	2750	3032	2594	2890	1830	2216	1503	2035	2455	2980	1886	1717	2062	1762.07	0.140883	0.152062	0.233548	2168.6	-0.230585	0.0928187	0.173965	2178.18	-0.0942233	0.496549	0.577144	2368.1	-0.120905	0.615551	0.845964	1954.76	-0.0727777	0.75959
ENSMUSG00000009471	0	0	0	0	0	0	0	0	0	1	1	0	0	0	1	0	0	0	2	0	0	1	0	0	0	0	2	2	1	0	0.31212	0.492934	0.183214	-	0.133151	-0.140821	0.522301	-	0.495528	0.56454	0.423361	-	0.140568	-0.0675745	0.520961	-	0	-	-
ENSMUSG00000009487	1	0	1	0	0	4	0	3	0	0	0	0	0	0	1	0	0	0	2	5	6	2	1	2	1	1	7	6	8	2	0.264044	-0.313551	0.370551	-	0.40564	0.181725	0.626401	-	0.144833	-0.249469	0.580232	-	0.795046	0.34383	0.185668	-	0.845488	-0.252708	0.441515
ENSMUSG00000009535	1494	1287	1146	1121	1783	1284	1502	1361	1061	1476	1001	780	1200	1148	1688	1567	2352	2273	1826	1609	2050	1303	1651	1219	1538	1297	1612	1256	1179	1201	1206.6	0.0940735	0.231492	0.330236	1561.9	-0.327691	0.000590945	0.00206371	1553.98	-0.236268	0.0313456	0.0522909	1675.27	-0.272409	0.0986645	0.329326	1333.31	-0.0282256	0.854918
ENSMUSG00000009545	10	9	7	4	9	9	10	9	3	2	2	3	3	1	7	8	10	10	11	9	12	7	13	15	8	2	10	12	9	4	4.98969	-1.03108	0.0345438	0.0661641	7.90405	0.0640814	0.866485	0.916784	5.48264	-1.16176	0.0381472	0.0623537	8.64297	0.13657	0.677191	0.882354	7.89049	-0.0851968	0.813792
ENSMUSG00000009549	1054	807	547	621	1146	1128	1019	796	490	662	409	482	689	614	656	494	814	1265	1078	810	1693	1156	1169	797	1153	422	607	1083	594	682	628.945	-0.327537	0.00393482	0.00960947	750.202	0.237593	0.106461	0.194405	639.767	-0.0882186	0.546325	0.623241	804.659	0.254052	0.1986	0.493362	782.644	-0.0260066	0.892606
ENSMUSG00000009551	15	17	12	13	46	25	26	40	6	9	6	13	38	19	33	17	41	44	21	32	44	38	30	36	15	11	43	33	33	22	10.7462	-0.71775	0.0575096	0.1024	22.4024	-0.834613	0.00325473	0.00957312	19.4935	-1.62862	2.25763e-05	6.04427e-05	26.821	-0.340056	0.221035	0.522188	17.6379	-0.387237	0.203515
ENSMUSG00000009555	561	454	310	362	487	338	420	336	339	400	280	255	332	313	478	431	589	934	496	496	726	604	679	610	550	346	396	664	388	307	375.613	-0.0964558	0.387676	0.498418	488.205	-0.193688	0.108818	0.197896	459.394	-0.291549	0.0228059	0.0392002	553.535	0.00749874	0.949358	0.983446	465.279	-0.191071	0.0818436
ENSMUSG00000009563	103	115	63	63	113	103	123	100	65	100	51	46	89	88	93	119	133	214	151	125	160	181	155	156	137	76	124	204	113	85	76.7325	-0.06474	0.732261	0.805099	106.298	-0.364964	0.0401677	0.086085	101.66	-0.438598	0.0174559	0.0307458	129.84	0.0555107	0.73031	0.905224	103.305	-0.405096	0.0190928
ENSMUSG00000009566	96	56	46	44	86	64	53	73	45	51	45	40	64	56	106	54	96	194	114	127	152	154	125	110	118	62	87	136	93	69	53.0942	-0.118818	0.616692	0.708022	79.6676	-0.519395	0.0417401	0.0889281	76.4029	-0.64847	0.0246132	0.0420218	102.796	0.0557871	0.800449	0.931802	77.7958	-0.569257	0.00309239
ENSMUSG00000009569	726	660	451	463	1371	852	1136	782	980	1357	699	816	1026	1039	688	572	801	1266	1035	878	1127	1145	696	848	788	421	1044	1277	829	708	752.044	0.992069	1.29038e-25	3.19115e-24	667.944	-0.19919	0.079145	0.152461	898.077	0.791248	2.6343e-10	1.08552e-09	729.233	-0.102497	0.481957	0.762968	610.521	-0.0827521	0.545467
ENSMUSG00000009575	9940	8067	8049	7887	10873	7740	9102	8018	4882	6311	3834	3761	5616	5185	10893	11478	15056	15100	11775	10695	14356	8868	11294	8775	10781	8857	12254	8949	8225	7701	6790.72	-0.580761	4.32984e-10	3.00749e-09	10501.6	-0.313324	0.00406788	0.0116455	8907.57	-0.900003	8.26726e-20	5.91367e-19	11406.9	-0.222705	0.155568	0.430868	9139.74	-0.0676212	0.661485
ENSMUSG00000009580	0	0	0	0	0	0	0	0	0	0	0	0	0	0	0	0	0	0	0	0	1	0	0	0	0	0	0	0	0	0	0	-	-	-	0	-	-	-	0	-	-	-	0	-	-	-	0	-	-
ENSMUSG00000009585	32	35	41	19	38	41	39	28	30	33	23	43	56	52	38	32	57	64	38	43	53	58	54	50	58	40	50	60	41	41	30.1498	0.0366197	0.899764	0.933536	38.1994	-0.23036	0.348144	0.487975	37.2699	-0.208188	0.379536	0.462184	48.1853	0.228293	0.244539	0.552689	40.3497	-0.437751	0.0729657
ENSMUSG00000009588	0	0	0	0	0	0	0	0	0	0	0	0	0	0	0	0	0	0	0	0	0	0	0	0	0	0	0	0	0	0	0	-	-	-	0	-	-	-	0	-	-	-	0	-	-	-	0	-	-
ENSMUSG00000009596	1	2	0	0	5	4	3	1	0	2	0	1	1	2	1	2	0	0	7	2	2	2	0	0	0	1	5	2	2	0	0.589728	-0.0164639	0.970039	-	0.7735	0.0101763	0.981511	0.988696	0.711149	-0.0251362	0.97206	0.980394	0.618939	-0.115427	0.566309	-	0.513989	0.149392	0.546883
ENSMUSG00000009614	244	215	208	192	270	189	246	160	100	136	97	105	168	94	133	145	176	239	161	157	216	218	233	294	185	110	206	320	174	117	165.316	-0.752112	2.4501e-08	1.39301e-07	193.837	0.632884	4.09296e-08	2.77682e-07	139.535	-0.124102	0.354948	0.43759	183.094	0.348453	0.0452354	0.200177	205.193	0.265448	0.138393
ENSMUSG00000009621	194	153	164	154	352	325	337	250	88	130	71	118	193	155	300	263	355	546	520	436	683	574	417	484	456	202	409	618	339	263	131.979	-0.604514	7.04256e-05	0.000242103	249.547	-0.776724	2.82253e-09	2.21128e-08	220.662	-1.39692	5.49632e-23	4.47777e-22	363.06	0.22081	0.166104	0.446624	263.179	-0.957544	4.52731e-08
ENSMUSG00000009628	138	171	84	81	107	118	77	83	131	167	141	59	81	85	153	198	174	158	244	191	155	106	129	105	101	165	142	122	82	205	129.256	0.524436	0.0133615	0.0286634	141.977	-0.280811	0.235549	0.364563	162.139	0.243784	0.326393	0.407923	152.784	-0.210671	0.445045	0.733842	122.543	-0.0213555	0.938721
ENSMUSG00000009630	5493	4302	3747	3761	5158	4478	3880	3471	5452	7271	4590	2600	3452	3574	5217	5796	6619	9199	5079	5318	6761	5310	7144	6453	6665	3866	4593	5566	3919	2929	4896.43	0.608094	7.46963e-24	1.63997e-22	5290.3	-0.312686	5.94565e-05	0.000252823	6144.09	0.292966	0.0001318	0.000322206	6180.4	-0.0125956	0.886064	0.961989	5000.27	-0.289129	0.000567832
ENSMUSG00000009633	16	15	5	6	9	11	20	12	1	7	9	11	17	19	6	2	3	12	6	5	9	4	14	12	9	1	6	16	8	6	8.00789	-0.430814	0.375138	0.486552	7.82341	0.907067	0.0355459	0.077418	5.65858	0.469205	0.456046	0.538563	6.72674	0.406751	0.240691	0.547684	8.97761	0.287045	0.43443
ENSMUSG00000009640	103	134	84	98	89	93	125	102	68	91	63	63	74	66	110	85	168	225	141	173	231	197	199	173	137	59	114	267	109	68	89.4153	-0.301731	0.0929499	0.154358	119.702	-0.121316	0.509616	0.640964	105.898	-0.431847	0.0275907	0.0465996	135.6	0.0773218	0.718371	0.90016	117.263	-0.183801	0.392988
ENSMUSG00000009646	0	0	0	0	0	0	2	0	0	0	1	0	0	0	1	0	0	0	0	0	2	0	1	1	1	0	0	3	0	1	0.194131	0.234919	0.380851	-	0.133151	-0.140821	0.522301	-	0.362742	0.197709	0.746869	-	0.489468	0.160861	0.461503	-	0.313462	-0.297036	0.207759
ENSMUSG00000009647	1577	1340	1068	1061	735	555	564	579	665	976	486	228	347	288	925	1048	1307	1875	612	686	895	757	1509	1622	1323	994	762	834	593	455	979.105	-0.652155	7.57178e-16	8.95392e-15	1242.57	0.29808	0.000469107	0.00167078	962.334	-0.357474	0.00186352	0.00388915	1292.37	0.24637	0.0286465	0.14731	1282.76	0.0569915	0.532867
ENSMUSG00000009654	3	4	2	1	3	3	0	1	0	2	1	0	0	2	1	0	1	1	0	1	0	1	2	1	0	0	3	0	0	0	1.70975	-0.536385	0.321822	0.430891	1.64016	0.940536	0.0640758	0.128119	0.830979	0.444429	0.558419	0.634577	0.669254	0.0118922	0.961879	-	1.55739	0.607517	0.0987426
ENSMUSG00000009670	5	2	2	3	4	9	5	6	0	4	1	4	5	6	0	1	2	0	6	5	4	0	2	0	0	1	8	4	2	1	2.22669	-0.382062	0.479183	0.585975	1.9557	1.06511	0.0361065	0.0784307	1.12456	0.7085	0.350124	0.432435	0.76564	0.0154864	0.947	-	1.89258	0.721849	0.0548431
ENSMUSG00000009681	1452	1265	978	1136	1574	1255	1506	1269	859	1036	551	722	1004	893	1673	1693	2247	3460	2063	1988	2735	2379	2148	2567	1840	1026	1703	2636	1499	1059	1004.32	-0.385278	0.000112966	0.000375304	1632.43	-0.555173	4.4087e-08	2.97862e-07	1473.19	-0.944532	2.22293e-13	1.1281e-12	1982.6	-0.105025	0.500635	0.77576	1482.34	-0.424006	0.00469702
ENSMUSG00000009687	41	44	24	17	9	15	16	18	18	22	8	7	20	14	16	34	43	37	25	19	24	35	43	29	46	19	16	23	15	15	23.1837	-0.704319	0.0300481	0.0586247	30.9981	0.219356	0.452281	0.589073	23.4953	-0.511632	0.153915	0.213788	32.4145	0.167028	0.525524	0.79269	31.4064	0.0413245	0.876049
ENSMUSG00000009731	238	226	206	219	245	180	276	218	126	164	94	85	172	108	164	170	211	305	204	209	303	237	316	426	281	165	294	349	215	192	176.681	-0.613671	6.54263e-06	2.65809e-05	215.128	0.401454	0.00100674	0.00333513	165.395	-0.217353	0.0856134	0.127681	247.349	0.582022	0.000611187	0.00778151	251.424	-0.188609	0.294888
ENSMUSG00000009733	354	285	282	238	468	321	383	314	254	276	165	224	300	286	362	325	425	510	525	505	642	552	416	488	340	242	487	553	355	265	258.543	-0.132459	0.303177	0.4108	337.451	-0.169139	0.0937471	0.175352	313.229	-0.304496	0.00968564	0.017969	378.808	0.00549309	0.966368	0.987773	320.942	-0.161538	0.256481
ENSMUSG00000009734	222	190	118	148	559	506	526	502	110	119	67	170	247	236	314	243	376	436	1632	1500	1797	1208	164	497	290	215	874	1141	746	659	132.939	-0.56652	0.000370804	0.00112649	241.29	-0.697543	1.95115e-08	1.38079e-07	213.747	-1.27748	2.32242e-18	1.54892e-17	311.182	-0.0492323	0.848163	0.948725	223.569	-0.556044	0.0402061
ENSMUSG00000009739	193	236	161	174	661	489	603	515	180	214	150	299	410	360	386	329	515	697	772	728	1042	961	441	512	513	241	710	999	546	504	184.454	0.117824	0.399071	0.509968	312.072	-0.97246	2.37909e-14	3.08632e-13	319.519	-0.866513	2.6863e-12	1.26894e-11	435.693	-0.0186007	0.900493	0.968876	293.719	-0.912484	3.98643e-08
ENSMUSG00000009741	773	577	510	459	874	569	755	595	831	945	588	544	781	741	593	649	785	896	843	729	913	552	804	595	552	577	791	616	562	509	661.764	0.639142	9.4224e-10	6.31075e-09	637.307	-0.0352949	0.719841	0.813522	755.152	0.60525	7.2069e-09	2.66647e-08	674.688	-0.0390964	0.807147	0.933897	596.839	0.014604	0.927183
ENSMUSG00000009772	23	22	4	11	55	68	53	71	7	14	7	19	31	19	75	70	85	154	176	194	292	230	39	45	42	33	109	201	127	107	11.63	-0.375109	0.378898	0.490133	48.8323	-2.17022	5.66175e-15	7.75228e-14	49.4712	-2.7097	6.09365e-18	3.99184e-17	64.3482	-0.985236	7.7222e-07	2.43405e-05	26.0546	-1.06547	0.000315954
ENSMUSG00000009828	3384	2415	2160	1912	2553	1267	1587	1221	3189	4820	2579	1855	2620	1901	3251	3615	4625	5481	2451	2249	2964	2001	3447	2870	2766	2549	1762	1552	1301	1072	2867.65	0.693701	3.89446e-11	3.02486e-10	3193.56	-0.472481	1.06989e-06	6.00877e-06	3802.59	0.221368	0.00768494	0.0145067	3495.6	-0.351922	0.00793971	0.0582607	2637.82	-0.0968068	0.49254
ENSMUSG00000009863	1863	1842	1301	1352	1773	1416	1928	1327	1115	1537	989	913	1238	1205	1514	1240	1856	2693	1822	1851	2419	1844	2445	2329	1658	772	1575	2772	1525	905	1387.61	-0.192285	0.00419267	0.0101673	1650.46	0.136743	0.152791	0.260059	1476.78	-0.0553445	0.596138	0.668085	1718.06	0.0855756	0.654418	0.869548	1618.52	0.0502913	0.790096
ENSMUSG00000009876	16	14	11	14	18	11	16	13	13	27	17	12	9	4	5	9	18	28	11	6	10	25	31	15	24	4	8	11	12	5	15.8569	0.584742	0.0695465	0.120529	13.6181	0.225233	0.52136	0.651751	16.2466	0.837526	0.0394605	0.0642208	15.2354	0.295625	0.373014	0.678688	15.0929	-0.136146	0.681752
ENSMUSG00000009894	4527	4561	3531	3691	5151	4502	4706	4058	3389	4801	2888	2258	3739	2952	3769	3443	5156	7901	3632	3825	5818	4982	5571	6388	5682	2927	3625	5979	3585	2632	3829.31	0.0365287	0.573615	0.672048	4394.22	0.0496085	0.65707	0.764196	4230.23	0.084083	0.487447	0.568358	4887.5	0.178963	0.223121	0.525361	4461.71	-0.125396	0.329928
ENSMUSG00000009900	1	1	1	0	5	1	0	0	0	0	0	0	0	0	1	0	2	3	0	2	3	1	0	0	1	0	2	3	0	0	0.386258	-0.497553	0.233723	-	0.985467	-0.230579	0.639458	0.750233	0.640264	-1.14317	0.118157	-	0.745307	-0.301833	0.225628	-	0.492365	0.222563	0.408745
ENSMUSG00000009905	845	505	507	456	922	658	789	635	879	1034	692	663	932	857	468	457	574	733	629	562	803	576	554	484	573	479	633	620	511	477	698.214	0.786931	2.67517e-08	1.51169e-07	557.172	0.348239	0.00646619	0.0176161	712.824	1.14899	3.13699e-45	5.45011e-44	536.255	0.0882714	0.563755	0.814576	545.483	0.254805	0.154689
ENSMUSG00000009907	547	418	400	323	599	402	429	407	501	653	412	360	664	509	324	291	443	324	331	317	447	194	394	218	324	364	409	252	238	300	458.794	0.498053	1.16567e-06	5.29954e-06	385.119	0.549341	0.00123598	0.0040096	436.042	1.05268	5.65664e-09	2.10968e-08	340.891	0.0810722	0.743947	0.911308	376.156	0.43366	0.0643131
ENSMUSG00000009927	93	216	62	62	35	61	63	37	33	42	26	25	36	28	131	108	158	259	106	136	204	263	146	191	146	63	143	204	128	39	70.9035	-1.27493	0.000357472	0.00109031	127.436	-0.25351	0.399306	0.539	93.4929	-1.71408	4.2213e-16	2.52399e-15	142.097	-0.106639	0.59532	0.834585	115.803	-0.12568	0.676556
ENSMUSG00000009941	1	1	3	3	4	0	4	1	0	0	2	1	1	0	1	1	2	2	1	4	7	3	0	0	2	0	0	0	1	0	1.54409	-0.47674	0.366596	-	1.83537	0.408228	0.421691	0.560649	1.13635	-0.269458	0.72237	0.780051	0.927353	-0.251997	0.353379	-	1.36166	0.521857	0.126862
ENSMUSG00000009995	245	209	134	173	305	182	288	271	291	355	231	265	317	337	133	132	167	154	238	203	243	181	252	105	147	141	271	196	140	224	232.472	0.813503	2.95842e-12	2.56106e-11	168.644	0.643283	2.26534e-05	0.000103554	221.427	1.47088	1.95602e-23	1.62334e-22	153.603	0.236277	0.3054	0.619055	173.031	0.356087	0.112703
ENSMUSG00000010021	279	129	123	88	528	211	330	199	135	134	59	137	168	118	9	11	19	17	42	37	52	34	79	45	23	14	103	99	42	47	127.467	-0.258413	0.378325	0.489573	87.4516	3.38522	1.26302e-30	4.70059e-29	61.4786	3.31661	4.64236e-28	4.68022e-27	25.6629	1.14003	0.000264362	0.00390178	94.7921	1.7207	3.86606e-08
ENSMUSG00000010025	992	949	797	827	1033	712	766	699	816	1003	584	542	850	722	578	579	763	964	691	621	794	631	1059	877	916	641	698	777	563	520	835.704	0.0238051	0.781729	0.8442	804.889	0.632793	2.93392e-17	4.88295e-16	750.245	0.657492	9.98866e-18	6.48682e-17	783.583	0.426244	3.20921e-07	1.12801e-05	870.056	0.211043	0.0227076
ENSMUSG00000010044	0	2	0	1	0	1	1	5	1	0	0	0	2	0	5	3	4	4	3	4	3	6	1	2	2	2	2	6	7	3	0.556389	-0.171587	0.6892	-	2.23139	-1.05458	0.0376201	0.0813387	2.16521	-1.69366	0.0214834	0.0371428	2.89216	-0.439109	0.201929	-	1.25431	-0.296687	0.399805
ENSMUSG00000010045	246	234	147	164	212	214	184	196	148	204	117	131	214	119	175	161	213	402	212	214	308	294	293	313	268	108	222	346	218	138	173.643	-0.143223	0.241441	0.341662	207.343	0.0803057	0.622038	0.735924	188.867	-0.0618078	0.732228	0.787995	228.17	0.176944	0.384434	0.687021	210.857	-0.0979414	0.600233
ENSMUSG00000010047	242	231	184	174	210	203	191	135	86	112	73	59	103	95	320	304	410	673	319	284	485	353	368	384	391	174	196	404	213	182	150.868	-0.996547	2.68989e-15	3.04785e-14	295.624	-0.678338	6.76846e-08	4.45433e-07	245.045	-1.67994	6.11708e-26	5.63729e-25	358.592	-0.205039	0.200018	0.495229	256.597	-0.444572	0.00283956
ENSMUSG00000010048	60	46	38	17	24	21	23	20	24	48	15	21	21	18	28	20	37	33	35	17	46	34	37	40	21	22	32	33	24	14	33.0494	-0.276459	0.405804	0.51649	34.3552	0.669388	0.0165879	0.0401724	28.1457	0.410473	0.174439	0.238563	29.1823	0.138904	0.573194	0.82101	34.1262	0.488508	0.0802862
ENSMUSG00000010051	33	26	32	23	38	35	24	27	28	23	12	25	30	39	27	28	18	20	29	18	24	29	18	28	34	15	35	33	28	20	24.7476	-0.237808	0.426841	0.53692	26.712	0.500415	0.101467	0.186981	22.6375	0.265496	0.499118	0.579407	23.8403	0.0822676	0.78224	0.924789	26.009	0.382976	0.16342
ENSMUSG00000010054	584	647	456	467	441	374	490	414	335	590	309	227	363	258	530	464	691	1044	442	509	758	629	880	828	613	316	459	743	447	255	467.822	-0.219337	0.0725276	0.124921	586.158	0.00974406	0.933998	0.959845	524.112	-0.212786	0.135526	0.19142	635.833	0.0786592	0.650219	0.866982	573.52	-0.0607272	0.721046
ENSMUSG00000010057	260	202	173	189	292	201	272	202	182	242	178	137	161	145	136	141	207	319	172	200	297	177	361	286	252	135	197	326	182	110	200.837	0.161426	0.178334	0.266584	197.589	0.382494	0.00677028	0.0183245	196.491	0.550089	0.000757685	0.00167661	219.033	0.481599	0.00517485	0.0419675	222.544	-0.109875	0.468858
ENSMUSG00000010064	875	736	556	618	805	607	637	625	399	520	288	258	369	291	214	267	295	414	327	321	572	378	653	626	539	274	528	751	471	310	546.956	-0.599753	2.4541e-13	2.32225e-12	508.23	1.52991	5.02495e-54	5.80961e-52	344.985	0.932797	2.65741e-15	1.51515e-14	399.238	0.890666	1.35542e-09	8.0248e-08	595.22	0.59951	5.4801e-06
ENSMUSG00000010066	270	333	230	299	2766	1811	2282	1852	498	563	319	1202	1706	1470	716	594	826	1189	2596	2311	3125	2576	568	701	604	297	2427	3365	2060	1753	358.991	0.849614	1.87132e-07	9.55078e-07	516.859	-1.18168	5.07311e-17	8.31905e-16	626.674	-0.334333	0.00549056	0.0106411	655.3	-0.452182	0.00223928	0.021957	394.706	-0.679034	0.000182695
ENSMUSG00000010067	84	77	83	64	73	54	66	28	45	49	40	36	49	48	159	110	156	238	127	132	156	123	186	144	167	90	102	117	69	46	61.9345	-0.569067	0.00570292	0.0134427	114.605	-0.745067	1.16388e-05	5.58474e-05	101.863	-1.33587	2.87024e-11	1.26638e-10	150.657	-0.0293827	0.851223	0.950204	107.241	-0.692094	3.39951e-05
ENSMUSG00000010080	725	462	293	351	163	135	146	117	521	684	441	89	102	102	32	31	27	83	19	21	22	31	250	187	117	94	102	117	62	61	483.828	0.481604	0.00639319	0.0149121	260.789	3.4883	4.99661e-45	3.78406e-43	300.134	4.11879	5.8781e-73	1.8366e-71	100.135	1.73621	7.39162e-12	6.39416e-10	303.624	1.53036	2.46985e-12
ENSMUSG00000010086	850	604	455	507	572	396	526	545	1602	2143	1494	410	521	444	283	327	418	536	432	548	629	348	641	477	446	249	484	518	345	273	1111.84	1.7318	1.57136e-52	1.37654e-50	495.197	0.92529	1.0924e-15	1.58694e-14	1082.8	2.6747	3.36772e-167	4.1103e-165	406.69	0.323499	0.0203462	0.116475	512.971	0.585569	9.34135e-05
ENSMUSG00000010095	2624	2348	1724	1950	1856	1421	1527	1627	1549	2053	974	914	1378	848	1494	1365	1907	2785	1437	1547	2241	1909	2915	2516	2407	1431	1571	2412	1380	1066	1816.6	-0.331316	0.0016269	0.00434233	1990	0.529143	3.17043e-10	2.76426e-09	1649.76	0.195747	0.118689	0.170224	2035.68	0.440034	9.65665e-06	0.000223423	2173.58	0.0915659	0.280301
ENSMUSG00000010097	711	546	468	418	886	648	712	705	616	737	502	621	866	781	610	534	664	923	938	739	1041	762	719	598	578	496	703	711	447	579	563.078	0.412489	2.13688e-05	7.9801e-05	589.405	-0.0410304	0.666615	0.771714	644.233	0.371771	6.80361e-05	0.000172793	628.766	-0.0238594	0.844026	0.947468	555.552	-0.00688235	0.955481
ENSMUSG00000010110	706	670	490	515	789	620	727	632	626	821	523	485	651	548	520	578	797	1045	747	799	1069	878	915	798	743	469	723	890	638	527	611.541	0.334251	8.5034e-07	3.95164e-06	641.223	0.0289868	0.744047	0.831214	681.3	0.363088	0.000180587	0.00043371	707.683	0.144321	0.15715	0.4334	641.856	-0.107935	0.197852
ENSMUSG00000010122	37	30	34	9	3	6	35	9	2	2	5	4	12	6	9	54	21	26	22	5	11	17	9	40	88	10	19	20	5	5	15.8761	-2.13473	4.45122e-06	1.85992e-05	27.7486	0.16125	0.707912	0.80362	15.8437	-2.09869	0.000627266	0.00140376	32.1523	0.211927	0.541394	0.802802	30.7411	-0.137436	0.721222
ENSMUSG00000010136	0	0	0	0	1	0	0	0	0	0	0	0	0	1	1	0	1	1	2	3	0	2	0	0	0	0	0	2	1	1	0	-	-	-	0.318687	-0.476785	0.20216	-	0.347498	-0.765402	0.257323	-	0.337349	-0.244339	0.203691	-	0	-	-
ENSMUSG00000010142	35	21	21	13	44	36	36	26	14	20	16	8	15	14	28	30	32	43	31	36	45	46	32	25	25	14	50	53	19	26	19.3219	-0.1941	0.541949	0.644017	26.714	-0.248176	0.330668	0.470296	24.6948	-0.46996	0.101508	0.148417	27.652	-0.297356	0.19501	0.488072	22.2807	0.0720558	0.78738
ENSMUSG00000010154	183	203	144	170	208	147	174	123	64	102	42	80	132	107	291	208	301	566	267	257	356	257	486	501	319	173	149	288	174	142	123.507	-1.14715	3.23829e-11	2.53084e-10	241.293	-0.579673	0.000873846	0.00293672	192.472	-1.74673	3.93779e-15	2.22568e-14	336.604	0.228931	0.277912	0.590767	255.648	-0.785206	7.02292e-05
ENSMUSG00000010175	2483	1655	1326	1445	734	467	522	382	3088	4487	2919	956	1378	1295	1923	1808	2560	2650	588	512	571	474	1649	1652	1543	1666	566	491	420	437	2486.3	1.21523	3.82115e-24	8.54949e-23	1917.14	-0.0833297	0.473704	0.608692	2862.77	1.14004	1.31606e-34	1.66666e-33	1919.77	-0.238589	0.188408	0.478802	1667.83	0.172544	0.361703
ENSMUSG00000010205	269	231	164	205	294	212	260	254	188	226	153	153	237	192	304	244	358	540	337	345	454	502	376	465	338	171	338	463	257	212	200.637	-0.00152968	0.989516	0.993239	273.69	-0.392633	0.00144895	0.0046275	266.724	-0.396812	0.0029206	0.00590652	333.608	0.0382423	0.825083	0.941051	264.075	-0.407162	0.0195411
ENSMUSG00000010277	8254	6698	5482	5668	8034	5182	6135	5546	5767	7527	4471	3822	5669	5022	3313	3678	4207	5609	3777	3754	5294	4241	6273	6662	5175	3303	6324	7144	4311	3376	6109.07	0.0503984	0.330889	0.440053	5394.51	0.942181	1.08399e-40	6.72386e-39	5019.4	0.993104	7.45439e-40	1.12507e-38	4668.68	0.466649	1.66926e-05	0.000357033	5817.43	0.468538	5.95136e-06
ENSMUSG00000010290	731	647	577	454	976	667	903	671	634	812	571	524	711	689	683	668	829	1010	882	830	1154	820	731	690	767	655	869	799	602	592	625.093	0.359444	0.000508556	0.00150726	679.829	-0.095848	0.295396	0.431952	729.589	0.263025	0.00184291	0.00385026	749.547	0.0167205	0.912782	0.974033	650.304	-0.0999406	0.532974
ENSMUSG00000010307	307	293	238	262	430	330	430	345	241	353	175	150	220	219	170	301	259	349	240	299	446	290	278	306	358	153	397	549	315	217	260.221	0.0645834	0.567769	0.666796	270.689	0.330149	0.0597278	0.120722	258.693	0.387168	0.0610728	0.0948414	265.396	0.124844	0.542559	0.803671	268.523	0.198328	0.227345
ENSMUSG00000010311	2	5	2	4	12	15	5	14	1	2	2	5	8	4	12	14	13	38	17	11	33	30	11	20	20	4	20	24	32	17	2.53548	-0.44245	0.407595	0.51819	9.80819	-1.67936	6.57132e-05	0.000276778	9.61102	-2.39309	3.12805e-05	8.24799e-05	15.2297	-0.217698	0.497709	0.77416	7.79864	-1.13544	0.00266303
ENSMUSG00000010342	8	14	12	15	10	9	16	15	7	5	8	1	10	15	23	20	43	44	9	9	19	5	34	18	26	14	9	12	7	13	9.99595	-0.540145	0.206931	0.300853	20.8372	-0.933838	0.00241154	0.00732232	18.8054	-1.59862	4.65104e-05	0.000120124	26.2968	-0.289296	0.253394	0.562076	17.0199	-0.551468	0.073219
ENSMUSG00000010358	4	4	2	3	10	7	10	9	5	6	8	8	14	16	6	11	9	17	6	8	18	17	12	11	13	2	6	12	11	7	4.74963	0.872984	0.0700583	0.121285	6.39282	-1.07193	0.0119902	0.0303271	8.50419	-0.187554	0.689028	0.751821	9.48037	-0.0405177	0.900753	0.969022	5.76769	-0.818126	0.0307223
ENSMUSG00000010362	18	31	17	13	27	22	30	24	17	37	28	15	44	27	18	23	38	52	24	32	31	30	37	21	28	21	34	37	23	27	22.8778	0.60027	0.070889	0.122482	24.4848	-0.342145	0.241906	0.372378	29.0903	0.27652	0.376131	0.458896	28.4162	-0.088168	0.725247	0.902994	22.5918	-0.224765	0.42411
ENSMUSG00000010376	291	400	183	199	271	255	328	217	166	226	141	116	210	106	320	169	397	521	330	291	493	430	413	392	340	152	215	401	245	132	219.897	-0.371063	0.0592473	0.105058	293.856	-0.0526681	0.815101	0.881901	253.883	-0.43191	0.0439371	0.0706816	319.575	0.0217875	0.918126	0.976063	281.634	-0.0662556	0.752963
ENSMUSG00000010392	1512	1221	1047	1059	1730	1170	1412	1273	1046	1567	956	838	1219	1069	877	868	1186	1462	1135	1066	1468	1121	1525	1416	1218	903	1531	1531	1099	853	1175.29	0.162212	0.0245335	0.0491508	1138.86	0.459729	8.75335e-14	1.08799e-12	1126.68	0.621353	1.35816e-19	9.60948e-19	1157.44	0.353536	3.44318e-06	9.11825e-05	1210.76	0.112352	0.154263
ENSMUSG00000010406	36	83	27	36	53	59	57	51	20	50	20	17	56	37	81	46	107	151	94	78	201	175	139	102	86	37	66	144	73	54	36.7321	-0.393398	0.274065	0.378252	65.1539	-0.656001	0.0293416	0.0659579	58.881	-1.12532	0.000181071	0.000434766	87.4699	0.0473353	0.844595	0.94774	63.2549	-0.641484	0.0284616
ENSMUSG00000010435	0	0	0	0	0	0	0	0	0	0	0	0	0	1	0	0	0	0	0	0	0	0	0	0	0	0	0	0	0	0	0	-	-	-	0	-	-	-	0	-	-	-	0	-	-	-	0	-	-
ENSMUSG00000010453	1867	1373	1126	1005	1874	1433	1645	1162	1083	1383	968	914	1162	1167	1107	1128	1585	2137	1510	1441	1993	1445	1967	1753	1540	1024	1398	1858	1172	1046	1223.11	-0.00899238	0.935513	0.958205	1365.36	0.169803	0.111057	0.201182	1289.63	0.159037	0.0891756	0.132367	1479.83	0.230058	0.0127689	0.0826896	1405.17	-0.0521822	0.639209
ENSMUSG00000010461	17	16	11	13	59	38	45	40	25	16	10	51	39	52	16	28	53	24	66	55	53	29	14	21	28	19	57	49	31	66	15.3035	0.406066	0.246319	0.347225	21.1767	-0.682609	0.0473426	0.0988191	23.4414	-0.295299	0.498649	0.578931	25.2271	-0.278685	0.369776	0.676591	17.2376	-0.313064	0.302356
ENSMUSG00000010476	14	4	6	9	14	17	9	9	8	11	8	23	14	17	9	15	17	16	11	12	24	13	12	10	23	4	14	13	8	7	8.44767	0.268281	0.52503	0.628898	10.8032	-0.41038	0.270952	0.405378	11.5523	-0.149421	0.707151	0.766925	12.768	-0.0772178	0.809836	0.934905	9.70132	-0.246869	0.503072
ENSMUSG00000010492	6	6	7	9	12	8	11	7	14	15	12	13	16	23	8	8	13	9	11	13	11	11	9	6	9	5	3	9	4	9	10.1723	0.97676	0.0117603	0.0255837	8.22636	-0.0941245	0.80907	0.877514	11.7523	0.959724	0.0141304	0.0253621	8.22012	-0.176776	0.58464	0.828084	7.12324	0.108661	0.761507
ENSMUSG00000010505	483	313	332	342	551	389	428	415	352	392	264	212	256	279	299	338	426	376	524	446	495	301	514	297	330	366	541	395	328	365	348.202	0.066939	0.634938	0.723905	362.474	0.315067	0.0461013	0.0967221	348.642	0.385824	0.0161049	0.0285543	370.169	0.200769	0.340608	0.650669	369.962	0.102075	0.620183
ENSMUSG00000010517	863	718	574	614	791	657	892	634	395	552	334	329	493	441	1017	953	1255	1697	1041	1084	1386	1225	998	1092	1022	561	795	1141	691	567	557.688	-0.504975	5.22616e-12	4.41597e-11	912.834	-0.505186	1.69577e-14	2.22972e-13	801.658	-1.01403	4.28809e-44	7.2563e-43	1034.57	-0.271451	0.00906687	0.064407	777.859	-0.215819	0.0515427
ENSMUSG00000010529	199	108	69	90	207	79	91	86	43	42	35	24	75	46	83	107	149	79	99	140	268	75	348	88	90	84	204	132	63	88	78.0028	-1.19683	8.96857e-06	3.56492e-05	109.025	0.34546	0.215684	0.34024	72.9132	-0.862306	0.00595783	0.0114806	124.927	0.409904	0.18758	0.478203	125.028	-0.145389	0.651493
ENSMUSG00000010538	6	1	1	0	1	2	3	1	2	3	4	1	3	2	3	3	4	4	2	2	5	2	5	4	1	5	3	5	5	1	2.38053	0.468439	0.387034	0.497873	2.51752	-0.324274	0.520293	0.650749	3.3248	0.243672	0.690733	0.753218	3.71328	0.131378	0.70493	-	2.76023	-0.33758	0.375581
ENSMUSG00000010554	731	678	569	454	1025	693	840	610	453	608	465	521	748	756	630	748	887	962	918	969	1047	669	713	660	579	527	933	807	603	546	554.292	-0.0435045	0.720176	0.794889	688.42	-0.107686	0.338504	0.478203	653.513	-0.153498	0.249022	0.323935	703.144	-0.213855	0.12356	0.376951	605.699	0.120989	0.358763
ENSMUSG00000010592	22	11	22	17	43	25	16	22	13	25	12	14	25	32	14	25	21	16	28	37	29	13	11	16	15	13	22	19	21	20	17.1016	0.0338483	0.922136	0.949753	18.8645	0.182548	0.595574	0.71392	17.8574	0.229582	0.544954	0.622113	16.6613	-0.252409	0.40455	0.701788	16.1906	0.445603	0.156715
ENSMUSG00000010601	0	1	0	0	1	1	1	0	0	0	0	0	1	0	1	0	1	1	0	0	0	0	1	0	1	0	0	0	0	0	0.122215	-0.12454	0.593771	-	0.444913	-0.252721	0.541322	-	0.347498	-0.765402	0.257323	-	0.568112	-0.0643362	0.787856	-	0.327587	-0.0700915	0.754459
ENSMUSG00000010607	132	146	62	70	118	121	105	87	87	111	87	83	119	87	71	51	98	125	106	100	172	110	135	103	103	57	92	129	55	59	96.3859	0.128254	0.575564	0.673876	91.2104	0.533388	0.0143879	0.0355404	89.5393	0.673376	0.000276562	0.00064967	89.0818	0.332373	0.0575036	0.234579	96.5726	0.195306	0.354751
ENSMUSG00000010608	3057	2216	2176	2417	3157	2527	2643	2973	2455	3379	2115	1968	2823	3069	2225	2361	2977	2705	3668	2766	2831	1905	1800	1885	1805	2664	2596	1883	1325	2482	2511	0.281653	0.00977253	0.0217597	2506.31	0.232133	0.0989091	0.182993	2605.76	0.515295	0.000130477	0.000319133	2356.3	-0.0833911	0.741629	0.910314	2307.09	0.307197	0.226936
ENSMUSG00000010609	216	236	153	146	235	254	245	170	155	210	120	134	196	118	154	157	193	331	257	199	336	243	256	256	205	121	236	377	206	147	171.175	-0.0246001	0.848795	0.898334	191.043	0.180673	0.214781	0.339038	179.281	0.155942	0.303018	0.383322	200.192	0.152757	0.320618	0.631788	191.594	0.0314288	0.828966
ENSMUSG00000010651	11	6	1	5	14	8	4	11	0	1	0	0	0	0	2	1	4	7	11	11	21	15	7	11	8	2	11	31	13	4	2.97539	-1.55967	0.0039749	0.0096993	4.34612	0.69981	0.143985	0.247679	1.65379	-1.4609	0.0516721	0.0816649	4.88923	0.612892	0.0771586	-	5.87472	-0.0711149	0.85247
ENSMUSG00000010660	115	109	86	73	79	67	76	76	41	64	36	54	63	52	112	116	133	186	93	85	133	120	153	194	138	78	98	154	79	54	71.4378	-0.816442	3.55432e-06	1.50697e-05	111.959	-0.194986	0.141885	0.244686	89.0871	-1.02599	1.89478e-09	7.33862e-09	134.404	0.160751	0.330783	0.641662	113.182	-0.342786	0.0530253
ENSMUSG00000010663	3928	4200	2798	3198	5199	4240	4856	4343	3131	4112	2276	2912	4132	3093	2726	2853	3846	5414	3461	4154	5885	4525	5266	5563	4501	2411	5492	7957	4534	3214	3289.66	0.0248471	0.782834	0.84513	3525.68	0.267314	0.00544036	0.0151036	3347.81	0.291785	0.00202953	0.00421266	3921.45	0.383061	0.00402351	0.0346133	3833.38	-0.116028	0.397606
[truncated: 37,841 more rows]
[truncated: 47 more columns]
